# Supplementary material for: Bis[μ-1,2-bis­(diphenyl­phosphino)methane-κ2 P:P′]bis­[(η2-ethene)nickel(0)] toluene disolvate
Source: Acta Crystallogr Sect E Struct Rep Online. 2008 Jan 25;64(Pt 2):m412. doi: 10.1107/S1600536808002110 (PMC2960292; doi:10.1107/S1600536808002110)
Supplement: Supplementary file 1 [file e-64-0m412-sup1.cif]

##############################################################################
###                                                                        ###
###        Electronic paper (Acta Crystallographica Section E)             ###
###                                                                        ###
##############################################################################
#                                                                            #
# This CIF contains the data in a paper accepted for publication in Acta     #
# Crystallographica Section E. It conforms to the requirements of Notes      #
# for Authors for Section E, and has been peer reviewed under the auspices   #
# of the IUCr Commission on Journals.                                        #
#                                                                            #
# Full details of the Crystallographic Information File format               #
# are given in the paper "The Crystallographic Information File (CIF):       #
# a New Standard Archive File for Crystallography" by S. R. Hall, F. H.      #
# Allen and I. D. Brown [Acta Cryst. (1991), A47, 655-685].                  #
#                                                                            #
# The current version of the core CIF dictionary is obtainable from          #
# ftp://ftp.iucr.org/pub/cif_core.dic. The current version number is 2.1.    #
#                                                                            #
# Software is freely available for graphical display of the structure(s) in  #
# this CIF.  For information consult the CIF home page http://www.iucr.org/  #
# cif/home.html                                                              #
#                                                                            #
##############################################################################
                                             
data_I
_audit_creation_method     SHELXL-97
_chemical_name_systematic
;
Bis[\m-1,2-bis(diphenylphosphino)methane-\k^2^<i>P</i>:<i>P</i>']bis[(\h^2^-
ethene)nickel(0)] toluene disolvate
;
_chemical_name_common     ?
_chemical_formula_moiety     'C54 H52 Ni2 P4, 2(C7 H8)'
_chemical_formula_sum     'C68 H68 Ni2 P4'
_chemical_formula_iupac     '[Ni2 (C2 H4)2 (C25 H22 P2)2], 2C7 H8'
_chemical_formula_weight     1126.52
_chemical_melting_point     ?
_symmetry_cell_setting     triclinic
_symmetry_space_group_name_H-M     'P -1'
_symmetry_space_group_name_Hall     '-P 1'
loop_
    _symmetry_equiv_pos_as_xyz
    'x, y, z'
    '-x, -y, -z'
_cell_length_a     13.0963(12)
_cell_length_b     15.2367(16)
_cell_length_c     15.6177(16)
_cell_angle_alpha     70.566(4)
_cell_angle_beta     78.727(4)
_cell_angle_gamma     78.689(7)
_cell_volume     2853.1(5)
_cell_formula_units_Z     2
_cell_measurement_reflns_used     16239
_cell_measurement_theta_min     1.97
_cell_measurement_theta_max     27.52
_cell_measurement_temperature     183(2)
_exptl_crystal_description     prism
_exptl_crystal_colour     orange
_exptl_crystal_size_max     0.05
_exptl_crystal_size_mid     0.05
_exptl_crystal_size_min     0.03
_exptl_crystal_density_diffrn     1.311
_exptl_crystal_density_meas     ?
_exptl_crystal_density_method     'not measured'
_exptl_crystal_F_000     1184
_exptl_absorpt_coefficient_mu     0.813
_exptl_absorpt_correction_type     multi-scan
_exptl_absorpt_process_details     '(Blessing, 1997)'
_exptl_absorpt_correction_T_min     0.8335
_exptl_absorpt_correction_T_max     0.9944
_diffrn_ambient_temperature     183(2)
_diffrn_radiation_type     MoK\a
_diffrn_radiation_wavelength     0.71073
_diffrn_radiation_source     'fine-focus sealed tube'
_diffrn_radiation_monochromator     graphite
_diffrn_measurement_device_type     'Nonius KappaCCD'
_diffrn_measurement_method     '\f and \w'
_diffrn_detector_area_resol_mean     ?
_diffrn_reflns_number     16239
_diffrn_reflns_av_R_equivalents     0.0502
_diffrn_reflns_av_sigmaI/netI     0.0745
_diffrn_reflns_theta_min     1.97
_diffrn_reflns_theta_max     27.52
_diffrn_reflns_theta_full     25.00
_diffrn_measured_fraction_theta_max     0.875
_diffrn_measured_fraction_theta_full     0.938
_diffrn_reflns_limit_h_min     -14
_diffrn_reflns_limit_h_max     16
_diffrn_reflns_limit_k_min     -17
_diffrn_reflns_limit_k_max     19
_diffrn_reflns_limit_l_min     -17
_diffrn_reflns_limit_l_max     20
_diffrn_standards_number     ?
_diffrn_standards_interval_count     ?
_diffrn_standards_interval_time     ?
_diffrn_standards_decay_%     ?
_refine_special_details
;
 Refinement of F^2^ against ALL reflections.  The weighted R-factor wR and
 goodness of fit S are based on F^2^, conventional R-factors R are based
 on F, with F set to zero for negative F^2^. The threshold expression of
 F^2^ > 2sigma(F^2^) is used only for calculating R-factors(gt) etc. and is
 not relevant to the choice of reflections for refinement.  R-factors based
 on F^2^ are statistically about twice as large as those based on F, and R-
 factors based on ALL data will be even larger.
;
_reflns_number_total     11467
_reflns_number_gt     8057
_reflns_threshold_expression     I>2\s(I)
_refine_ls_structure_factor_coef     Fsqd
_refine_ls_matrix_type     full
_refine_ls_R_factor_all     0.1256
_refine_ls_R_factor_gt     0.0857
_refine_ls_wR_factor_gt     0.2072
_refine_ls_wR_factor_ref     0.2331
_refine_ls_goodness_of_fit_ref     1.135
_refine_ls_restrained_S_all     1.135
_refine_ls_number_reflns     11467
_refine_ls_number_parameters     666
_refine_ls_number_restraints     0
_refine_ls_hydrogen_treatment     constr
_refine_ls_weighting_scheme     calc
_refine_ls_weighting_details
        'calc w=1/[\s^2^(Fo^2^)+(0.0587P)^2^+15.5715P] where P=(Fo^2^+2Fc^2^)/3'
_atom_sites_solution_hydrogens     geom
_atom_sites_solution_primary     direct
_atom_sites_solution_secondary     difmap
_refine_ls_shift/su_max     0.001
_refine_ls_shift/su_mean     0.000
_refine_diff_density_max     1.463
_refine_diff_density_min     -0.634
_refine_ls_extinction_method     none
_refine_ls_extinction_coef     ?
loop_
    _atom_type_symbol
    _atom_type_description
    _atom_type_scat_dispersion_real
    _atom_type_scat_dispersion_imag
    _atom_type_scat_source
    'C' 'C' 0.0033 0.0016
                         'International Tables Vol C Tables 4.2.6.8 and 6.1.1.4'
    'H' 'H' 0.0000 0.0000
                         'International Tables Vol C Tables 4.2.6.8 and 6.1.1.4'
    'P' 'P' 0.1023 0.0942
                         'International Tables Vol C Tables 4.2.6.8 and 6.1.1.4'
    'Ni' 'Ni' 0.3393 1.1124
                         'International Tables Vol C Tables 4.2.6.8 and 6.1.1.4'
_computing_data_collection     'COLLECT (Nonius, 1998)'
_computing_cell_refinement     'DENZO (Otwinowski & Minor, 1997)'
_computing_data_reduction     'DENZO (Otwinowski & Minor, 1997)'
_computing_structure_solution     'SHELXS97 (Sheldrick, 2008)'
_computing_structure_refinement     'SHELXL97 (Sheldrick, 2008)'
_computing_molecular_graphics     'SHELXTL/PC (Sheldrick, 2008)'
_computing_publication_material     'SHELXL97 (Sheldrick, 2008)'
loop_
    _atom_site_type_symbol
    _atom_site_label
    _atom_site_fract_x
    _atom_site_fract_y
    _atom_site_fract_z
    _atom_site_U_iso_or_equiv
    _atom_site_adp_type
    _atom_site_calc_flag
    _atom_site_refinement_flags
    _atom_site_occupancy
    _atom_site_disorder_assembly
    _atom_site_disorder_group
    Ni Ni1 0.79325(6) 0.90928(6) 0.58612(5) 0.0336(2) Uani d . 1 . .
    Ni Ni2 0.94947(7) 0.73710(6) 0.79352(6) 0.0375(2) Uani d . 1 . .
    P P1 0.73773(13) 0.94131(12) 0.71209(11) 0.0338(4) Uani d . 1 . .
    P P2 0.80241(14) 0.76591(12) 0.87616(11) 0.0366(4) Uani d . 1 . .
    P P3 0.92014(13) 0.65602(12) 0.71245(11) 0.0355(4) Uani d . 1 . .
    P P4 0.74457(13) 0.77889(12) 0.59627(11) 0.0332(4) Uani d . 1 . .
    C C1 0.8393(6) 1.0309(5) 0.5101(4) 0.0448(17) Uani d . 1 . .
    H H1A 0.7843 1.0867 0.4999 0.054 Uiso calc R 1 . .
    H H1B 0.9069 1.0434 0.5198 0.054 Uiso calc R 1 . .
    C C2 0.8452(6) 0.9699(5) 0.4560(4) 0.0426(15) Uani d . 1 . .
    H H2A 0.9165 0.9444 0.4320 0.051 Uiso calc R 1 . .
    H H2B 0.7939 0.9877 0.4121 0.051 Uiso calc R 1 . .
    C C3 1.1034(6) 0.7358(6) 0.7689(6) 0.0543(19) Uani d . 1 . .
    H H3A 1.1473 0.6734 0.7859 0.065 Uiso calc R 1 . .
    H H3B 1.1316 0.7797 0.7103 0.065 Uiso calc R 1 . .
    C C4 1.0589(6) 0.7737(6) 0.8399(6) 0.0533(19) Uani d . 1 . .
    H H4A 1.0589 0.8419 0.8267 0.064 Uiso calc R 1 . .
    H H4B 1.0745 0.7356 0.9022 0.064 Uiso calc R 1 . .
    C C5 0.6950(5) 0.8506(5) 0.8197(4) 0.0353(13) Uani d . 1 . .
    H H5A 0.6532 0.8827 0.8635 0.042 Uiso calc R 1 . .
    H H5B 0.6480 0.8149 0.8060 0.042 Uiso calc R 1 . .
    C C6 0.6151(5) 1.0238(5) 0.6959(4) 0.0354(14) Uani d . 1 . .
    C C7 0.6130(6) 1.1210(5) 0.6618(5) 0.0458(16) Uani d . 1 . .
    H H7A 0.6770 1.1466 0.6482 0.055 Uiso calc R 1 . .
    C C8 0.5196(6) 1.1810(6) 0.6473(5) 0.0521(19) Uani d . 1 . .
    H H8A 0.5200 1.2470 0.6256 0.063 Uiso calc R 1 . .
    C C9 0.4261(6) 1.1457(6) 0.6642(5) 0.0501(18) Uani d . 1 . .
    H H9A 0.3623 1.1872 0.6534 0.060 Uiso calc R 1 . .
    C C10 0.4258(6) 1.0502(6) 0.6966(5) 0.0492(18) Uani d . 1 . .
    H H10A 0.3616 1.0255 0.7082 0.059 Uiso calc R 1 . .
    C C11 0.5192(5) 0.9896(5) 0.7126(4) 0.0422(15) Uani d . 1 . .
    H H11A 0.5177 0.9237 0.7354 0.051 Uiso calc R 1 . .
    C C12 0.8149(5) 1.0058(5) 0.7518(4) 0.0389(15) Uani d . 1 . .
    C C13 0.7702(6) 1.0600(5) 0.8089(4) 0.0423(15) Uani d . 1 . .
    H H13A 0.6965 1.0658 0.8286 0.051 Uiso calc R 1 . .
    C C14 0.8324(6) 1.1061(5) 0.8374(5) 0.0475(17) Uani d . 1 . .
    H H14A 0.8011 1.1433 0.8766 0.057 Uiso calc R 1 . .
    C C15 0.9390(6) 1.0980(5) 0.8091(5) 0.0492(18) Uani d . 1 . .
    H H15A 0.9812 1.1299 0.8285 0.059 Uiso calc R 1 . .
    C C16 0.9850(6) 1.0438(5) 0.7526(4) 0.0441(16) Uani d . 1 . .
    H H16A 1.0590 1.0375 0.7341 0.053 Uiso calc R 1 . .
    C C17 0.9231(5) 0.9981(5) 0.7225(4) 0.0393(15) Uani d . 1 . .
    H H17A 0.9545 0.9621 0.6824 0.047 Uiso calc R 1 . .
    C C18 0.7414(6) 0.6594(5) 0.9333(4) 0.0393(15) Uani d . 1 . .
    C C19 0.6330(6) 0.6560(5) 0.9527(5) 0.0468(17) Uani d . 1 . .
    H H19A 0.5853 0.7116 0.9317 0.056 Uiso calc R 1 . .
    C C20 0.5944(7) 0.5725(6) 1.0020(6) 0.0556(19) Uani d . 1 . .
    H H20A 0.5206 0.5717 1.0148 0.067 Uiso calc R 1 . .
    C C21 0.6616(8) 0.4900(6) 1.0331(6) 0.064(2) Uani d . 1 . .
    H H21A 0.6341 0.4332 1.0668 0.077 Uiso calc R 1 . .
    C C22 0.7696(7) 0.4909(5) 1.0145(5) 0.0535(19) Uani d . 1 . .
    H H22A 0.8166 0.4349 1.0358 0.064 Uiso calc R 1 . .
    C C23 0.8079(6) 0.5747(5) 0.9646(4) 0.0418(15) Uani d . 1 . .
    H H23A 0.8819 0.5747 0.9511 0.050 Uiso calc R 1 . .
    C C24 0.7971(5) 0.8071(5) 0.9760(4) 0.0411(15) Uani d . 1 . .
    C C25 0.7317(6) 0.7762(6) 1.0571(5) 0.0531(19) Uani d . 1 . .
    H H25A 0.6868 0.7319 1.0629 0.064 Uiso calc R 1 . .
    C C26 0.7302(7) 0.8088(7) 1.1312(6) 0.063(2) Uani d . 1 . .
    H H26A 0.6864 0.7852 1.1874 0.075 Uiso calc R 1 . .
    C C27 0.7924(7) 0.8752(6) 1.1226(5) 0.058(2) Uani d . 1 . .
    H H27A 0.7906 0.8983 1.1724 0.069 Uiso calc R 1 . .
    C C28 0.8570(7) 0.9080(6) 1.0419(5) 0.0519(19) Uani d . 1 . .
    H H28A 0.8988 0.9547 1.0357 0.062 Uiso calc R 1 . .
    C C29 0.8616(6) 0.8734(5) 0.9688(5) 0.0444(16) Uani d . 1 . .
    H H29A 0.9085 0.8948 0.9141 0.053 Uiso calc R 1 . .
    C C30 0.7847(5) 0.6702(5) 0.6872(4) 0.0373(14) Uani d . 1 . .
    H H30A 0.7353 0.6689 0.7443 0.045 Uiso calc R 1 . .
    H H30B 0.7775 0.6155 0.6691 0.045 Uiso calc R 1 . .
    C C31 0.9419(5) 0.5287(5) 0.7717(4) 0.0371(14) Uani d . 1 . .
    C C32 0.8869(6) 0.4623(5) 0.7658(5) 0.0495(18) Uani d . 1 . .
    H H32A 0.8331 0.4825 0.7276 0.059 Uiso calc R 1 . .
    C C33 0.9073(7) 0.3675(5) 0.8135(6) 0.059(2) Uani d . 1 . .
    H H33A 0.8673 0.3241 0.8086 0.071 Uiso calc R 1 . .
    C C34 0.9861(7) 0.3367(5) 0.8680(5) 0.057(2) Uani d . 1 . .
    H H34A 1.0011 0.2720 0.9010 0.068 Uiso calc R 1 . .
    C C35 1.0417(7) 0.4000(6) 0.8740(6) 0.062(2) Uani d . 1 . .
    H H35A 1.0963 0.3788 0.9113 0.074 Uiso calc R 1 . .
    C C36 1.0215(6) 0.4940(6) 0.8275(5) 0.0531(19) Uani d . 1 . .
    H H36A 1.0623 0.5364 0.8334 0.064 Uiso calc R 1 . .
    C C37 1.0022(5) 0.6633(5) 0.6006(4) 0.0388(14) Uani d . 1 . .
    C C38 1.0313(5) 0.5889(5) 0.5651(4) 0.0411(15) Uani d . 1 . .
    H H38A 1.0081 0.5302 0.5991 0.049 Uiso calc R 1 . .
    C C39 1.0940(6) 0.5983(5) 0.4808(5) 0.0477(17) Uani d . 1 . .
    H H39A 1.1134 0.5464 0.4574 0.057 Uiso calc R 1 . .
    C C40 1.1282(5) 0.6839(5) 0.4307(5) 0.0458(17) Uani d . 1 . .
    H H40A 1.1706 0.6907 0.3727 0.055 Uiso calc R 1 . .
    C C41 1.1006(6) 0.7593(5) 0.4651(5) 0.0439(16) Uani d . 1 . .
    H H41A 1.1240 0.8179 0.4309 0.053 Uiso calc R 1 . .
    C C42 1.0384(5) 0.7491(5) 0.5503(5) 0.0423(15) Uani d . 1 . .
    H H42A 1.0204 0.8007 0.5743 0.051 Uiso calc R 1 . .
    C C43 0.7689(5) 0.7306(5) 0.4990(4) 0.0359(14) Uani d . 1 . .
    C C44 0.8451(5) 0.7592(5) 0.4255(4) 0.0401(15) Uani d . 1 . .
    H H44A 0.8838 0.8066 0.4235 0.048 Uiso calc R 1 . .
    C C45 0.8665(6) 0.7198(5) 0.3537(5) 0.0450(16) Uani d . 1 . .
    H H45A 0.9196 0.7401 0.3036 0.054 Uiso calc R 1 . .
    C C46 0.8102(6) 0.6512(5) 0.3558(5) 0.0449(16) Uani d . 1 . .
    H H46A 0.8243 0.6245 0.3070 0.054 Uiso calc R 1 . .
    C C47 0.7335(6) 0.6215(5) 0.4289(5) 0.0472(17) Uani d . 1 . .
    H H47A 0.6955 0.5737 0.4308 0.057 Uiso calc R 1 . .
    C C48 0.7116(6) 0.6613(5) 0.4999(5) 0.0418(15) Uani d . 1 . .
    H H48A 0.6576 0.6415 0.5493 0.050 Uiso calc R 1 . .
    C C49 0.6002(5) 0.7883(4) 0.6211(4) 0.0343(13) Uani d . 1 . .
    C C50 0.5452(5) 0.8611(5) 0.5580(5) 0.0425(15) Uani d . 1 . .
    H H50A 0.5831 0.9012 0.5065 0.051 Uiso calc R 1 . .
    C C51 0.4361(5) 0.8758(5) 0.5694(5) 0.0478(17) Uani d . 1 . .
    H H51A 0.4002 0.9251 0.5254 0.057 Uiso calc R 1 . .
    C C52 0.3800(6) 0.8198(6) 0.6436(6) 0.0554(19) Uani d . 1 . .
    H H52A 0.3053 0.8306 0.6516 0.066 Uiso calc R 1 . .
    C C53 0.4324(6) 0.7472(6) 0.7073(6) 0.057(2) Uani d . 1 . .
    H H53A 0.3935 0.7082 0.7590 0.069 Uiso calc R 1 . .
    C C54 0.5423(5) 0.7312(5) 0.6957(5) 0.0447(16) Uani d . 1 . .
    H H54A 0.5777 0.6808 0.7393 0.054 Uiso calc R 1 . .
    C C1TA 0.5103(7) 0.5123(7) 0.3440(7) 0.066(2) Uani d . 1 . .
    C C2TA 0.5831(8) 0.5413(8) 0.2679(7) 0.080(3) Uani d . 1 . .
    H H2TA 0.5618 0.5904 0.2158 0.096 Uiso calc R 1 . .
    C C3TA 0.6876(8) 0.4994(10) 0.2664(8) 0.092(4) Uani d . 1 . .
    H H3TA 0.7377 0.5210 0.2140 0.111 Uiso calc R 1 . .
    C C4TA 0.7178(8) 0.4275(9) 0.3399(8) 0.082(3) Uani d . 1 . .
    H H4TA 0.7890 0.3985 0.3384 0.099 Uiso calc R 1 . .
    C C5TA 0.6461(8) 0.3962(7) 0.4165(8) 0.076(3) Uani d . 1 . .
    H H5TA 0.6670 0.3457 0.4679 0.091 Uiso calc R 1 . .
    C C6TA 0.5430(8) 0.4400(7) 0.4170(7) 0.070(2) Uani d . 1 . .
    H H6TA 0.4933 0.4191 0.4699 0.084 Uiso calc R 1 . .
    C C7TA 0.3960(7) 0.5584(8) 0.3462(8) 0.080(3) Uani d . 1 . .
    H H7TA 0.3560 0.5289 0.4054 0.120 Uiso calc R 1 . .
    H H7TB 0.3662 0.5504 0.2968 0.120 Uiso calc R 1 . .
    H H7TC 0.3924 0.6256 0.3376 0.120 Uiso calc R 1 . .
    C C1TB 0.3093(12) 0.7418(12) 0.0031(15) 0.121(6) Uani d . 1 C .
    H H1TA 0.2669 0.7046 -0.0091 0.146 Uiso calc R 1 . .
    C C2TB 0.3580(14) 0.7099(10) 0.0797(14) 0.125(6) Uani d . 1 . .
    H H2TB 0.3487 0.6503 0.1231 0.150 Uiso calc R 1 . .
    C C3TB 0.4189(10) 0.7641(11) 0.0926(10) 0.106(4) Uani d . 1 D .
    H H3TB 0.4545 0.7400 0.1449 0.127 Uiso calc R 1 . .
    C C4TB 0.4329(11) 0.8513(10) 0.0356(10) 0.098(4) Uani d . 1 . .
    H H4TB 0.4733 0.8888 0.0496 0.118 Uiso calc PR 0.50 A 1
    C C5TB 0.3894(10) 0.8821(9) -0.0393(10) 0.094(4) Uani d . 1 C .
    H H5TB 0.4031 0.9409 -0.0825 0.112 Uiso calc R 1 . .
    C C6TB 0.3244(10) 0.8322(10) -0.0573(9) 0.095(4) Uani d . 1 . .
    H H6TB 0.2897 0.8582 -0.1101 0.114 Uiso calc PR 0.50 B 2
    C C7TB 0.2704(19) 0.8666(17) -0.1299(16) 0.093(7) Uiso d P 0.50 C 1
    H H7TD 0.2881 0.9291 -0.1664 0.139 Uiso calc PR 0.50 C 1
    H H7TE 0.1947 0.8712 -0.1079 0.139 Uiso calc PR 0.50 C 1
    H H7TF 0.2892 0.8244 -0.1678 0.139 Uiso calc PR 0.50 C 1
    C C7TC 0.486(3) 0.923(2) 0.039(2) 0.140(11) Uiso d P 0.50 D 2
    H H7TG 0.4795 0.9777 -0.0157 0.210 Uiso calc PR 0.50 D 2
    H H7TH 0.5610 0.8991 0.0428 0.210 Uiso calc PR 0.50 D 2
    H H7TI 0.4551 0.9427 0.0939 0.210 Uiso calc PR 0.50 D 2
loop_
    _atom_site_aniso_label
    _atom_site_aniso_U_11
    _atom_site_aniso_U_22
    _atom_site_aniso_U_33
    _atom_site_aniso_U_12
    _atom_site_aniso_U_13
    _atom_site_aniso_U_23
    Ni1 0.0344(4) 0.0384(5) 0.0293(4) -0.0054(3) -0.0067(3) -0.0105(3)
    Ni2 0.0354(5) 0.0443(5) 0.0360(4) -0.0035(4) -0.0094(3) -0.0154(4)
    P1 0.0339(8) 0.0384(9) 0.0293(8) -0.0028(7) -0.0070(6) -0.0107(6)
    P2 0.0383(9) 0.0411(9) 0.0313(8) -0.0021(7) -0.0101(7) -0.0113(7)
    P3 0.0362(9) 0.0383(9) 0.0331(8) -0.0030(7) -0.0104(7) -0.0107(7)
    P4 0.0323(8) 0.0379(9) 0.0298(8) -0.0048(6) -0.0072(6) -0.0091(6)
    C1 0.057(4) 0.038(4) 0.038(4) -0.014(3) -0.017(3) 0.000(3)
    C2 0.041(4) 0.046(4) 0.037(3) -0.005(3) -0.008(3) -0.006(3)
    C3 0.035(4) 0.079(6) 0.058(5) -0.012(4) -0.006(3) -0.031(4)
    C4 0.047(4) 0.059(5) 0.065(5) -0.001(3) -0.024(4) -0.028(4)
    C5 0.031(3) 0.043(4) 0.031(3) -0.005(3) -0.006(2) -0.010(3)
    C6 0.035(3) 0.047(4) 0.027(3) 0.000(3) -0.009(2) -0.016(3)
    C7 0.047(4) 0.050(4) 0.042(4) -0.002(3) -0.011(3) -0.016(3)
    C8 0.064(5) 0.047(4) 0.041(4) 0.016(4) -0.017(3) -0.015(3)
    C9 0.047(4) 0.063(5) 0.038(4) 0.013(4) -0.015(3) -0.019(3)
    C10 0.039(4) 0.073(5) 0.036(4) -0.001(3) -0.008(3) -0.018(3)
    C11 0.042(4) 0.051(4) 0.033(3) -0.003(3) -0.006(3) -0.014(3)
    C12 0.044(4) 0.037(3) 0.033(3) -0.005(3) -0.013(3) -0.004(3)
    C13 0.044(4) 0.051(4) 0.037(3) -0.004(3) -0.006(3) -0.021(3)
    C14 0.053(5) 0.048(4) 0.048(4) -0.004(3) -0.010(3) -0.023(3)
    C15 0.061(5) 0.049(4) 0.042(4) -0.013(4) -0.016(3) -0.013(3)
    C16 0.039(4) 0.066(5) 0.031(3) -0.018(3) -0.009(3) -0.012(3)
    C17 0.045(4) 0.043(4) 0.029(3) 0.000(3) -0.007(3) -0.012(3)
    C18 0.048(4) 0.037(4) 0.034(3) -0.003(3) -0.007(3) -0.013(3)
    C19 0.048(4) 0.047(4) 0.046(4) -0.007(3) -0.008(3) -0.015(3)
    C20 0.054(5) 0.053(5) 0.062(5) -0.013(4) -0.005(4) -0.020(4)
    C21 0.093(7) 0.045(5) 0.053(5) -0.018(4) -0.003(4) -0.012(4)
    C22 0.068(5) 0.039(4) 0.050(4) 0.001(4) -0.014(4) -0.011(3)
    C23 0.047(4) 0.043(4) 0.035(3) 0.000(3) -0.008(3) -0.014(3)
    C24 0.039(4) 0.048(4) 0.037(3) 0.004(3) -0.012(3) -0.015(3)
    C25 0.042(4) 0.076(6) 0.046(4) -0.005(4) -0.004(3) -0.028(4)
    C26 0.061(5) 0.092(7) 0.044(4) -0.012(5) -0.004(4) -0.033(4)
    C27 0.063(5) 0.074(6) 0.043(4) 0.007(4) -0.018(4) -0.031(4)
    C28 0.064(5) 0.052(4) 0.046(4) 0.001(4) -0.024(4) -0.019(3)
    C29 0.054(4) 0.046(4) 0.034(3) -0.007(3) -0.014(3) -0.010(3)
    C30 0.034(3) 0.044(4) 0.033(3) -0.004(3) -0.009(3) -0.009(3)
    C31 0.038(3) 0.045(4) 0.028(3) 0.001(3) -0.006(3) -0.014(3)
    C32 0.049(4) 0.046(4) 0.052(4) -0.007(3) -0.015(3) -0.009(3)
    C33 0.058(5) 0.041(4) 0.072(5) -0.009(4) -0.007(4) -0.007(4)
    C34 0.079(6) 0.037(4) 0.046(4) 0.005(4) -0.014(4) -0.005(3)
    C35 0.071(6) 0.055(5) 0.060(5) 0.016(4) -0.036(4) -0.017(4)
    C36 0.061(5) 0.050(4) 0.051(4) 0.001(4) -0.028(4) -0.014(3)
    C37 0.034(3) 0.044(4) 0.040(3) -0.005(3) -0.013(3) -0.011(3)
    C38 0.044(4) 0.045(4) 0.035(3) -0.005(3) -0.007(3) -0.012(3)
    C39 0.050(4) 0.051(4) 0.045(4) -0.002(3) -0.008(3) -0.021(3)
    C40 0.036(4) 0.062(5) 0.039(4) -0.010(3) -0.005(3) -0.014(3)
    C41 0.044(4) 0.045(4) 0.043(4) -0.010(3) -0.008(3) -0.009(3)
    C42 0.040(4) 0.044(4) 0.046(4) -0.007(3) -0.012(3) -0.014(3)
    C43 0.039(3) 0.042(4) 0.029(3) 0.002(3) -0.011(3) -0.015(3)
    C44 0.039(4) 0.047(4) 0.036(3) -0.008(3) -0.007(3) -0.014(3)
    C45 0.048(4) 0.051(4) 0.036(3) -0.005(3) -0.004(3) -0.016(3)
    C46 0.049(4) 0.054(4) 0.038(4) 0.002(3) -0.010(3) -0.024(3)
    C47 0.061(5) 0.045(4) 0.040(4) -0.006(3) -0.010(3) -0.018(3)
    C48 0.043(4) 0.041(4) 0.043(4) -0.007(3) -0.008(3) -0.013(3)
    C49 0.036(3) 0.039(3) 0.034(3) -0.006(3) -0.008(3) -0.017(3)
    C50 0.039(4) 0.052(4) 0.036(3) -0.002(3) -0.008(3) -0.015(3)
    C51 0.032(4) 0.054(4) 0.059(4) 0.003(3) -0.019(3) -0.018(4)
    C52 0.034(4) 0.068(5) 0.062(5) -0.006(3) -0.009(3) -0.017(4)
    C53 0.042(4) 0.069(5) 0.056(5) -0.016(4) 0.004(3) -0.015(4)
    C54 0.037(4) 0.044(4) 0.050(4) -0.005(3) -0.013(3) -0.008(3)
    C1TA 0.042(5) 0.071(6) 0.090(7) -0.002(4) -0.016(4) -0.031(5)
    C2TA 0.053(6) 0.111(9) 0.078(7) -0.001(5) -0.013(5) -0.036(6)
    C3TA 0.060(6) 0.149(11) 0.083(7) -0.006(7) -0.008(5) -0.061(8)
    C4TA 0.052(5) 0.125(9) 0.099(8) 0.012(6) -0.017(6) -0.083(7)
    C5TA 0.062(6) 0.084(7) 0.102(8) 0.009(5) -0.035(6) -0.052(6)
    C6TA 0.064(6) 0.072(6) 0.079(6) -0.019(5) -0.012(5) -0.024(5)
    C7TA 0.051(5) 0.086(7) 0.091(7) -0.003(5) -0.005(5) -0.018(6)
    C1TB 0.086(10) 0.097(11) 0.207(19) -0.025(8) 0.027(11) -0.101(13)
    C2TB 0.099(12) 0.066(8) 0.177(17) -0.016(8) 0.068(11) -0.041(10)
    C3TB 0.065(7) 0.119(11) 0.106(10) 0.010(7) 0.017(6) -0.029(8)
    C4TB 0.097(9) 0.103(10) 0.098(9) -0.030(7) 0.034(8) -0.053(8)
    C5TB 0.080(8) 0.084(8) 0.112(10) -0.027(6) 0.046(7) -0.047(7)
    C6TB 0.082(8) 0.110(10) 0.091(8) 0.004(7) 0.010(6) -0.052(7)
_geom_special_details
;
 All esds (except the esd in the dihedral angle between two l.s. planes)
 are estimated using the full covariance matrix.  The cell esds are taken
 into account individually in the estimation of esds in distances, angles
 and torsion angles; correlations between esds in cell parameters are only
 used when they are defined by crystal symmetry.  An approximate (isotropic)
 treatment of cell esds is used for estimating esds involving l.s. planes.
;
loop_
    _geom_bond_atom_site_label_1
    _geom_bond_atom_site_label_2
    _geom_bond_site_symmetry_2
    _geom_bond_distance
    _geom_bond_publ_flag
    Ni1 C2 . 1.976(7) ?
    Ni1 C1 . 1.976(6) ?
    Ni1 P1 . 2.1396(18) ?
    Ni1 P4 . 2.1508(19) ?
    Ni2 C4 . 1.969(7) ?
    Ni2 C3 . 1.974(7) ?
    Ni2 P2 . 2.154(2) ?
    Ni2 P3 . 2.1665(19) ?
    P1 C6 . 1.838(6) ?
    P1 C12 . 1.847(7) ?
    P1 C5 . 1.854(6) ?
    P2 C18 . 1.826(7) ?
    P2 C24 . 1.849(7) ?
    P2 C5 . 1.854(6) ?
    P3 C31 . 1.842(7) ?
    P3 C37 . 1.844(7) ?
    P3 C30 . 1.848(6) ?
    P4 C49 . 1.841(7) ?
    P4 C43 . 1.849(6) ?
    P4 C30 . 1.850(6) ?
    C1 C2 . 1.433(10) ?
    C1 H1A . 0.9900 ?
    C1 H1B . 0.9900 ?
    C2 H2A . 0.9900 ?
    C2 H2B . 0.9900 ?
    C3 C4 . 1.394(11) ?
    C3 H3A . 0.9900 ?
    C3 H3B . 0.9900 ?
    C4 H4A . 0.9900 ?
    C4 H4B . 0.9900 ?
    C5 H5A . 0.9900 ?
    C5 H5B . 0.9900 ?
    C6 C7 . 1.394(10) ?
    C6 C11 . 1.398(9) ?
    C7 C8 . 1.383(10) ?
    C7 H7A . 0.9500 ?
    C8 C9 . 1.377(11) ?
    C8 H8A . 0.9500 ?
    C9 C10 . 1.373(11) ?
    C9 H9A . 0.9500 ?
    C10 C11 . 1.390(10) ?
    C10 H10A . 0.9500 ?
    C11 H11A . 0.9500 ?
    C12 C13 . 1.385(10) ?
    C12 C17 . 1.396(9) ?
    C13 C14 . 1.389(10) ?
    C13 H13A . 0.9500 ?
    C14 C15 . 1.374(11) ?
    C14 H14A . 0.9500 ?
    C15 C16 . 1.382(11) ?
    C15 H15A . 0.9500 ?
    C16 C17 . 1.396(9) ?
    C16 H16A . 0.9500 ?
    C17 H17A . 0.9500 ?
    C18 C19 . 1.400(10) ?
    C18 C23 . 1.404(9) ?
    C19 C20 . 1.384(10) ?
    C19 H19A . 0.9500 ?
    C20 C21 . 1.384(12) ?
    C20 H20A . 0.9500 ?
    C21 C22 . 1.388(12) ?
    C21 H21A . 0.9500 ?
    C22 C23 . 1.388(10) ?
    C22 H22A . 0.9500 ?
    C23 H23A . 0.9500 ?
    C24 C25 . 1.378(10) ?
    C24 C29 . 1.404(10) ?
    C25 C26 . 1.399(11) ?
    C25 H25A . 0.9500 ?
    C26 C27 . 1.377(12) ?
    C26 H26A . 0.9500 ?
    C27 C28 . 1.372(12) ?
    C27 H27A . 0.9500 ?
    C28 C29 . 1.395(10) ?
    C28 H28A . 0.9500 ?
    C29 H29A . 0.9500 ?
    C30 H30A . 0.9900 ?
    C30 H30B . 0.9900 ?
    C31 C36 . 1.400(9) ?
    C31 C32 . 1.387(10) ?
    C32 C33 . 1.387(10) ?
    C32 H32A . 0.9500 ?
    C33 C34 . 1.378(11) ?
    C33 H33A . 0.9500 ?
    C34 C35 . 1.353(12) ?
    C34 H34A . 0.9500 ?
    C35 C36 . 1.372(11) ?
    C35 H35A . 0.9500 ?
    C36 H36A . 0.9500 ?
    C37 C38 . 1.380(10) ?
    C37 C42 . 1.402(9) ?
    C38 C39 . 1.389(10) ?
    C38 H38A . 0.9500 ?
    C39 C40 . 1.388(10) ?
    C39 H39A . 0.9500 ?
    C40 C41 . 1.382(10) ?
    C40 H40A . 0.9500 ?
    C41 C42 . 1.395(10) ?
    C41 H41A . 0.9500 ?
    C42 H42A . 0.9500 ?
    C43 C44 . 1.376(9) ?
    C43 C48 . 1.404(9) ?
    C44 C45 . 1.400(9) ?
    C44 H44A . 0.9500 ?
    C45 C46 . 1.379(10) ?
    C45 H45A . 0.9500 ?
    C46 C47 . 1.380(10) ?
    C46 H46A . 0.9500 ?
    C47 C48 . 1.390(10) ?
    C47 H47A . 0.9500 ?
    C48 H48A . 0.9500 ?
    C49 C54 . 1.389(9) ?
    C49 C50 . 1.400(9) ?
    C50 C51 . 1.387(9) ?
    C50 H50A . 0.9500 ?
    C51 C52 . 1.366(11) ?
    C51 H51A . 0.9500 ?
    C52 C53 . 1.386(11) ?
    C52 H52A . 0.9500 ?
    C53 C54 . 1.398(10) ?
    C53 H53A . 0.9500 ?
    C54 H54A . 0.9500 ?
    C1TA C6TA . 1.367(13) ?
    C1TA C2TA . 1.374(14) ?
    C1TA C7TA . 1.522(12) ?
    C2TA C3TA . 1.391(14) ?
    C2TA H2TA . 0.9500 ?
    C3TA C4TA . 1.358(16) ?
    C3TA H3TA . 0.9500 ?
    C4TA C5TA . 1.378(15) ?
    C4TA H4TA . 0.9500 ?
    C5TA C6TA . 1.383(13) ?
    C5TA H5TA . 0.9500 ?
    C6TA H6TA . 0.9500 ?
    C7TA H7TA . 0.9800 ?
    C7TA H7TB . 0.9800 ?
    C7TA H7TC . 0.9800 ?
    C1TB C2TB . 1.36(2) ?
    C1TB C6TB . 1.41(2) ?
    C1TB H1TA . 0.9500 ?
    C2TB C3TB . 1.34(2) ?
    C2TB H2TB . 0.9500 ?
    C3TB C4TB . 1.354(18) ?
    C3TB H3TB . 0.9500 ?
    C4TB C5TB . 1.305(18) ?
    C4TB C7TC . 1.44(3) ?
    C4TB H4TB . 0.9500 ?
    C5TB C6TB . 1.368(17) ?
    C5TB H5TB . 0.9500 ?
    C6TB C7TB . 1.35(2) ?
    C6TB H6TB . 0.9500 ?
    C7TB H7TD . 0.9800 ?
    C7TB H7TE . 0.9800 ?
    C7TB H7TF . 0.9800 ?
    C7TC H7TG . 0.9800 ?
    C7TC H7TH . 0.9800 ?
    C7TC H7TI . 0.9800 ?
loop_
    _geom_angle_atom_site_label_1
    _geom_angle_atom_site_label_2
    _geom_angle_atom_site_label_3
    _geom_angle_site_symmetry_1
    _geom_angle_site_symmetry_3
    _geom_angle
    _geom_angle_publ_flag
    C2 Ni1 C1 . . 42.5(3) ?
    C2 Ni1 P1 . . 141.0(2) ?
    C1 Ni1 P1 . . 98.9(2) ?
    C2 Ni1 P4 . . 107.9(2) ?
    C1 Ni1 P4 . . 149.8(2) ?
    P1 Ni1 P4 . . 109.21(7) ?
    C4 Ni2 C3 . . 41.4(3) ?
    C4 Ni2 P2 . . 106.9(2) ?
    C3 Ni2 P2 . . 148.3(2) ?
    C4 Ni2 P3 . . 144.8(2) ?
    C3 Ni2 P3 . . 104.2(2) ?
    P2 Ni2 P3 . . 106.67(7) ?
    C6 P1 C12 . . 101.5(3) ?
    C6 P1 C5 . . 100.9(3) ?
    C12 P1 C5 . . 102.4(3) ?
    C6 P1 Ni1 . . 107.00(19) ?
    C12 P1 Ni1 . . 119.8(2) ?
    C5 P1 Ni1 . . 121.9(2) ?
    C18 P2 C24 . . 99.5(3) ?
    C18 P2 C5 . . 103.0(3) ?
    C24 P2 C5 . . 99.9(3) ?
    C18 P2 Ni2 . . 111.1(2) ?
    C24 P2 Ni2 . . 121.3(2) ?
    C5 P2 Ni2 . . 118.9(2) ?
    C31 P3 C37 . . 101.4(3) ?
    C31 P3 C30 . . 100.5(3) ?
    C37 P3 C30 . . 103.7(3) ?
    C31 P3 Ni2 . . 111.9(2) ?
    C37 P3 Ni2 . . 118.9(2) ?
    C30 P3 Ni2 . . 117.8(2) ?
    C49 P4 C43 . . 100.1(3) ?
    C49 P4 C30 . . 101.5(3) ?
    C43 P4 C30 . . 98.9(3) ?
    C49 P4 Ni1 . . 109.9(2) ?
    C43 P4 Ni1 . . 122.8(2) ?
    C30 P4 Ni1 . . 120.1(2) ?
    C2 C1 Ni1 . . 68.8(4) ?
    C2 C1 H1A . . 116.8 ?
    Ni1 C1 H1A . . 116.8 ?
    C2 C1 H1B . . 116.8 ?
    Ni1 C1 H1B . . 116.8 ?
    H1A C1 H1B . . 113.8 ?
    C1 C2 Ni1 . . 68.7(4) ?
    C1 C2 H2A . . 116.8 ?
    Ni1 C2 H2A . . 116.8 ?
    C1 C2 H2B . . 116.8 ?
    Ni1 C2 H2B . . 116.8 ?
    H2A C2 H2B . . 113.8 ?
    C4 C3 Ni2 . . 69.1(4) ?
    C4 C3 H3A . . 116.7 ?
    Ni2 C3 H3A . . 116.7 ?
    C4 C3 H3B . . 116.7 ?
    Ni2 C3 H3B . . 116.7 ?
    H3A C3 H3B . . 113.8 ?
    C3 C4 Ni2 . . 69.5(4) ?
    C3 C4 H4A . . 116.7 ?
    Ni2 C4 H4A . . 116.7 ?
    C3 C4 H4B . . 116.7 ?
    Ni2 C4 H4B . . 116.7 ?
    H4A C4 H4B . . 113.7 ?
    P2 C5 P1 . . 115.5(3) ?
    P2 C5 H5A . . 108.4 ?
    P1 C5 H5A . . 108.4 ?
    P2 C5 H5B . . 108.4 ?
    P1 C5 H5B . . 108.4 ?
    H5A C5 H5B . . 107.5 ?
    C7 C6 C11 . . 117.1(6) ?
    C7 C6 P1 . . 122.8(5) ?
    C11 C6 P1 . . 120.0(5) ?
    C8 C7 C6 . . 121.3(7) ?
    C8 C7 H7A . . 119.3 ?
    C6 C7 H7A . . 119.3 ?
    C9 C8 C7 . . 120.6(7) ?
    C9 C8 H8A . . 119.7 ?
    C7 C8 H8A . . 119.7 ?
    C8 C9 C10 . . 119.4(7) ?
    C8 C9 H9A . . 120.3 ?
    C10 C9 H9A . . 120.3 ?
    C9 C10 C11 . . 120.3(7) ?
    C9 C10 H10A . . 119.9 ?
    C11 C10 H10A . . 119.8 ?
    C10 C11 C6 . . 121.3(7) ?
    C10 C11 H11A . . 119.4 ?
    C6 C11 H11A . . 119.4 ?
    C13 C12 C17 . . 119.5(6) ?
    C13 C12 P1 . . 123.0(5) ?
    C17 C12 P1 . . 117.6(5) ?
    C12 C13 C14 . . 120.5(7) ?
    C12 C13 H13A . . 119.8 ?
    C14 C13 H13A . . 119.8 ?
    C15 C14 C13 . . 120.0(7) ?
    C15 C14 H14A . . 120.0 ?
    C13 C14 H14A . . 120.0 ?
    C16 C15 C14 . . 120.3(7) ?
    C16 C15 H15A . . 119.8 ?
    C14 C15 H15A . . 119.8 ?
    C15 C16 C17 . . 120.1(7) ?
    C15 C16 H16A . . 119.9 ?
    C17 C16 H16A . . 119.9 ?
    C16 C17 C12 . . 119.6(7) ?
    C16 C17 H17A . . 120.2 ?
    C12 C17 H17A . . 120.2 ?
    C19 C18 C23 . . 117.1(6) ?
    C19 C18 P2 . . 125.2(5) ?
    C23 C18 P2 . . 117.6(5) ?
    C20 C19 C18 . . 120.7(7) ?
    C20 C19 H19A . . 119.6 ?
    C18 C19 H19A . . 119.6 ?
    C19 C20 C21 . . 121.1(8) ?
    C19 C20 H20A . . 119.4 ?
    C21 C20 H20A . . 119.4 ?
    C22 C21 C20 . . 119.6(8) ?
    C22 C21 H21A . . 120.2 ?
    C20 C21 H21A . . 120.2 ?
    C23 C22 C21 . . 119.1(7) ?
    C23 C22 H22A . . 120.4 ?
    C21 C22 H22A . . 120.4 ?
    C22 C23 C18 . . 122.4(7) ?
    C22 C23 H23A . . 118.8 ?
    C18 C23 H23A . . 118.8 ?
    C25 C24 C29 . . 118.3(7) ?
    C25 C24 P2 . . 122.9(6) ?
    C29 C24 P2 . . 118.8(5) ?
    C24 C25 C26 . . 121.2(8) ?
    C24 C25 H25A . . 119.4 ?
    C26 C25 H25A . . 119.4 ?
    C27 C26 C25 . . 119.8(8) ?
    C27 C26 H26A . . 120.1 ?
    C25 C26 H26A . . 120.1 ?
    C26 C27 C28 . . 120.0(7) ?
    C26 C27 H27A . . 120.0 ?
    C28 C27 H27A . . 120.0 ?
    C27 C28 C29 . . 120.5(8) ?
    C27 C28 H28A . . 119.7 ?
    C29 C28 H28A . . 119.7 ?
    C28 C29 C24 . . 120.2(7) ?
    C28 C29 H29A . . 119.9 ?
    C24 C29 H29A . . 119.9 ?
    P3 C30 P4 . . 115.3(3) ?
    P3 C30 H30A . . 108.4 ?
    P4 C30 H30A . . 108.4 ?
    P3 C30 H30B . . 108.4 ?
    P4 C30 H30B . . 108.4 ?
    H30A C30 H30B . . 107.5 ?
    C36 C31 C32 . . 115.9(6) ?
    C36 C31 P3 . . 118.0(5) ?
    C32 C31 P3 . . 126.0(5) ?
    C31 C32 C33 . . 122.5(7) ?
    C31 C32 H32A . . 118.7 ?
    C33 C32 H32A . . 118.7 ?
    C34 C33 C32 . . 119.4(8) ?
    C34 C33 H33A . . 120.3 ?
    C32 C33 H33A . . 120.3 ?
    C35 C34 C33 . . 119.1(7) ?
    C35 C34 H34A . . 120.5 ?
    C33 C34 H34A . . 120.5 ?
    C34 C35 C36 . . 121.8(7) ?
    C34 C35 H35A . . 119.1 ?
    C36 C35 H35A . . 119.1 ?
    C35 C36 C31 . . 121.2(7) ?
    C35 C36 H36A . . 119.4 ?
    C31 C36 H36A . . 119.4 ?
    C38 C37 C42 . . 118.7(7) ?
    C38 C37 P3 . . 123.7(5) ?
    C42 C37 P3 . . 117.6(5) ?
    C37 C38 C39 . . 121.2(7) ?
    C37 C38 H38A . . 119.4 ?
    C39 C38 H38A . . 119.4 ?
    C38 C39 C40 . . 119.8(7) ?
    C38 C39 H39A . . 120.1 ?
    C40 C39 H39A . . 120.1 ?
    C41 C40 C39 . . 120.1(7) ?
    C41 C40 H40A . . 120.0 ?
    C39 C40 H40A . . 120.0 ?
    C40 C41 C42 . . 119.8(7) ?
    C40 C41 H41A . . 120.1 ?
    C42 C41 H41A . . 120.1 ?
    C41 C42 C37 . . 120.4(7) ?
    C41 C42 H42A . . 119.8 ?
    C37 C42 H42A . . 119.8 ?
    C44 C43 C48 . . 118.5(6) ?
    C44 C43 P4 . . 121.1(5) ?
    C48 C43 P4 . . 120.4(5) ?
    C43 C44 C45 . . 121.1(6) ?
    C43 C44 H44A . . 119.4 ?
    C45 C44 H44A . . 119.4 ?
    C46 C45 C44 . . 119.8(7) ?
    C46 C45 H45A . . 120.1 ?
    C44 C45 H45A . . 120.1 ?
    C45 C46 C47 . . 120.0(7) ?
    C45 C46 H46A . . 120.0 ?
    C47 C46 H46A . . 120.0 ?
    C46 C47 C48 . . 120.2(7) ?
    C46 C47 H47A . . 119.9 ?
    C48 C47 H47A . . 119.9 ?
    C47 C48 C43 . . 120.4(7) ?
    C47 C48 H48A . . 119.8 ?
    C43 C48 H48A . . 119.8 ?
    C54 C49 C50 . . 118.0(6) ?
    C54 C49 P4 . . 126.4(5) ?
    C50 C49 P4 . . 115.6(5) ?
    C51 C50 C49 . . 121.1(7) ?
    C51 C50 H50A . . 119.5 ?
    C49 C50 H50A . . 119.5 ?
    C52 C51 C50 . . 120.4(7) ?
    C52 C51 H51A . . 119.8 ?
    C50 C51 H51A . . 119.8 ?
    C51 C52 C53 . . 119.8(7) ?
    C51 C52 H52A . . 120.1 ?
    C53 C52 H52A . . 120.1 ?
    C52 C53 C54 . . 120.2(7) ?
    C52 C53 H53A . . 119.9 ?
    C54 C53 H53A . . 119.9 ?
    C49 C54 C53 . . 120.5(6) ?
    C49 C54 H54A . . 119.7 ?
    C53 C54 H54A . . 119.7 ?
    C6TA C1TA C2TA . . 118.1(9) ?
    C6TA C1TA C7TA . . 120.9(9) ?
    C2TA C1TA C7TA . . 120.9(9) ?
    C1TA C2TA C3TA . . 120.8(11) ?
    C1TA C2TA H2TA . . 119.6 ?
    C3TA C2TA H2TA . . 119.6 ?
    C4TA C3TA C2TA . . 119.8(11) ?
    C4TA C3TA H3TA . . 120.1 ?
    C2TA C3TA H3TA . . 120.1 ?
    C3TA C4TA C5TA . . 120.7(10) ?
    C3TA C4TA H4TA . . 119.7 ?
    C5TA C4TA H4TA . . 119.7 ?
    C6TA C5TA C4TA . . 118.5(10) ?
    C6TA C5TA H5TA . . 120.8 ?
    C4TA C5TA H5TA . . 120.8 ?
    C1TA C6TA C5TA . . 122.2(10) ?
    C1TA C6TA H6TA . . 118.9 ?
    C5TA C6TA H6TA . . 118.9 ?
    C1TA C7TA H7TA . . 109.5 ?
    C1TA C7TA H7TB . . 109.5 ?
    H7TA C7TA H7TB . . 109.5 ?
    C1TA C7TA H7TC . . 109.5 ?
    H7TA C7TA H7TC . . 109.5 ?
    H7TB C7TA H7TC . . 109.5 ?
    C2TB C1TB C6TB . . 117.4(14) ?
    C2TB C1TB H1TA . . 121.3 ?
    C6TB C1TB H1TA . . 121.3 ?
    C3TB C2TB C1TB . . 118.9(15) ?
    C3TB C2TB H2TB . . 120.5 ?
    C1TB C2TB H2TB . . 120.5 ?
    C2TB C3TB C4TB . . 124.0(16) ?
    C2TB C3TB H3TB . . 118.0 ?
    C4TB C3TB H3TB . . 118.0 ?
    C5TB C4TB C3TB . . 118.0(14) ?
    C5TB C4TB C7TC . . 108.6(18) ?
    C3TB C4TB C7TC . . 133(2) ?
    C5TB C4TB H4TB . . 121.0 ?
    C3TB C4TB H4TB . . 121.0 ?
    C7TC C4TB H4TB . . 12.5 ?
    C4TB C5TB C6TB . . 121.8(13) ?
    C4TB C5TB H5TB . . 119.1 ?
    C6TB C5TB H5TB . . 119.1 ?
    C7TB C6TB C5TB . . 122.9(17) ?
    C7TB C6TB C1TB . . 117.5(18) ?
    C5TB C6TB C1TB . . 119.6(14) ?
    C7TB C6TB H6TB . . 3.2 ?
    C5TB C6TB H6TB . . 120.2 ?
    C1TB C6TB H6TB . . 120.2 ?
    C6TB C7TB H7TD . . 109.5 ?
    C6TB C7TB H7TE . . 109.5 ?
    H7TD C7TB H7TE . . 109.5 ?
    C6TB C7TB H7TF . . 109.5 ?
    H7TD C7TB H7TF . . 109.5 ?
    H7TE C7TB H7TF . . 109.5 ?
    C4TB C7TC H7TG . . 109.5 ?
    C4TB C7TC H7TH . . 109.5 ?
    H7TG C7TC H7TH . . 109.5 ?
    C4TB C7TC H7TI . . 109.5 ?
    H7TG C7TC H7TI . . 109.5 ?
    H7TH C7TC H7TI . . 109.5 ?
data_global
_journal_date_recd_electronic     2007-12-13
_journal_date_accepted     2008-01-21
_journal_name_full     'Acta Crystallographica, Section E'
_journal_year     2008
_journal_volume     64
_journal_issue      2
_journal_page_first     m412
_journal_page_last     m412
_journal_paper_category     QM
_journal_coeditor_code     FJ2093
_publ_contact_author
;
        Dirk Walther
        Friedrich-Schiller-Universit\"at Jena
        Institut f\"ur Anorganische und Analytische Chemie
        August-Bebel-Str. 2
        D-07743 Jena
        Germany
;
_publ_contact_author_email     dirk.walther@uni-jena.de.de
_publ_contact_author_fax     '03641 9-48102 '
_publ_contact_author_phone     '03641 9-48110 '
_publ_section_title
;\
Bis[\m-1,2-bis(diphenylphosphino)methane-\k^2^<i>P</i>:<i>P'</i>]bis[(\h^2^-\
ethene)nickel(0)] toluene disolvate
;
loop_
    _publ_author_name
    _publ_author_address
    ' Langer, Jens'
;               Friedrich-Schiller-Universit\"at Jena
                Institut f\"ur Anorganische und Analytische Chemie
                August-Bebel-Strasse 2
                D-07743 Jena
                Germany
;
    ' Fischer, Reinhald'
;               Friedrich-Schiller-Universit\"at Jena
                Institut f\"ur Anorganische und Analytische Chemie
                August-Bebel-Strasse 2
                D-07743 Jena
                Germany
;
    'G\"orls, Helmar'
;               Friedrich-Schiller-Universit\"at Jena
                Institut f\"ur Anorganische und Analytische Chemie
                August-Bebel-Strasse 2
                D-07743 Jena
                Germany
;
    'Walther, Dirk '
;               Friedrich-Schiller-Universit\"at Jena
                Institut f\"ur Anorganische und Analytische Chemie
                August-Bebel-Strasse 2
                D-07743 Jena
                Germany
;
