# Supplementary material for: Bis[μ-1,2-bis­(diphenyl­phosphino)methane-κ2 P:P′]bis­[(η2-ethene)nickel(0)] toluene disolvate
Source: Acta Crystallogr Sect E Struct Rep Online. 2008 Jan 25;64(Pt 2):m412. doi: 10.1107/S1600536808002110 (PMC2960292; doi:10.1107/S1600536808002110)
Supplement: Supplementary file 2 [file e-64-0m412-Isup2.hkl]

# 
# h,k,l, Fc-squared, Fo-squared, sigma(Fo-squared) and status flag 
# 
data_I
_shelx_title ' p1 in P-1' 
_shelx_refln_list_code          4 
_shelx_F_calc_maximum      235.17 
_exptl_crystal_F_000      1184.00 
_reflns_d_resolution_high  0.7691 
 
loop_ 
 _symmetry_equiv_pos_as_xyz 
 'x, y, z' 
 '-x, -y, -z' 
 
_cell_length_a    13.0963 
_cell_length_b    15.2367 
_cell_length_c    15.6177 
_cell_angle_alpha  70.566 
_cell_angle_beta   78.727 
_cell_angle_gamma  78.689 
 
_shelx_F_squared_multiplier     1.000 
 
loop_ 
 _refln_index_h 
 _refln_index_k 
 _refln_index_l 
 _refln_F_squared_calc 
 _refln_F_squared_meas 
 _refln_F_squared_sigma 
 _refln_observed_status 
   4   0   0     1998.96     2317.94     88.86 o 
   5   0   0     4103.31     4473.41    162.84 o 
   6   0   0     5112.59     5579.37    200.22 o 
   7   0   0     1802.31     1829.41     78.94 o 
   8   0   0     1314.72     1301.17     43.52 o 
   9   0   0      567.87      508.91     41.95 o 
  10   0   0       11.72       14.52     11.59 o 
  11   0   0        1.41        1.91     15.64 o 
  12   0   0      300.20      239.90     31.46 o 
  13   0   0      346.14      325.25     22.50 o 
  14   0   0       20.21      191.83     21.74 o 
  15   0   0      366.65      312.72     52.25 o 
  16   0   0       38.54       -1.53     45.00 o 
 -16   1   0      180.70       82.37     40.81 o 
 -14   1   0      410.80      235.09     75.32 o 
 -13   1   0      388.48      398.26     43.86 o 
 -12   1   0      130.42      146.03     14.75 o 
 -11   1   0       28.67       50.00     13.92 o 
 -10   1   0      200.38      179.13     28.41 o 
  -9   1   0       73.00       75.89     16.78 o 
  -8   1   0       23.33       71.80     13.01 o 
  -7   1   0      247.64      171.61     23.26 o 
  -6   1   0     2800.21     3371.27    147.97 o 
  -5   1   0    19125.89    18904.60    459.62 o 
   3   1   0      451.01      553.81     25.93 o 
   4   1   0     2915.89     2836.97     97.63 o 
   5   1   0      739.74      802.03     38.14 o 
   6   1   0     3090.08     3638.99    126.99 o 
   7   1   0      357.20      282.59     19.45 o 
   8   1   0      104.35      474.04     27.46 o 
   9   1   0       36.06       80.09     13.73 o 
  10   1   0      301.57      270.41     47.29 o 
  11   1   0       84.74      102.79     10.97 o 
  12   1   0        7.37       -1.41      9.28 o 
  13   1   0      271.50      233.68     43.28 o 
  14   1   0      951.80      924.81     75.51 o 
  15   1   0      171.59      166.66     42.71 o 
  16   1   0       94.39       52.63     41.19 o 
 -16   2   0        5.23      -41.19     41.19 o 
 -15   2   0        3.29       51.87     35.47 o 
 -14   2   0       25.37        7.59     18.54 o 
 -13   2   0        5.23       -3.94     14.49 o 
 -12   2   0      743.03      652.54     41.76 o 
 -11   2   0      617.42      599.31     27.76 o 
 -10   2   0     2116.19     2061.96    167.61 o 
  -9   2   0      192.93      184.07     15.23 o 
  -8   2   0        3.06      -13.35     22.12 o 
  -7   2   0       10.36      -20.21     28.98 o 
  -6   2   0      530.99      574.72     40.42 o 
  -5   2   0        2.79       57.59     18.31 o 
  -4   2   0     1879.43     1970.51     92.67 o 
  -2   2   0     1046.92     1080.92     58.92 o 
   0   2   0     4350.46     4204.93    152.16 o 
   1   2   0     8165.41     7018.26    242.17 o 
   4   2   0     1184.11     1089.18     42.71 o 
   5   2   0     1438.08     1472.83     58.35 o 
  11   2   0      171.30      122.04     14.11 o 
  13   2   0      264.89      196.78     38.90 o 
  14   2   0      378.11      323.78     46.15 o 
  15   2   0       31.03      168.94     41.95 o 
  16   2   0      272.34      336.75     51.48 o 
 -15   3   0      219.41      186.49     45.00 o 
 -14   3   0       17.26        1.80     46.53 o 
 -13   3   0       18.11       13.25     15.04 o 
 -12   3   0      357.55      360.84     28.41 o 
 -11   3   0      791.23      574.83     29.22 o 
 -10   3   0       52.15       -1.05     14.38 o 
  -9   3   0     1462.50     1550.05     60.54 o 
  -8   3   0      283.37      261.41     17.58 o 
  -7   3   0      464.11      387.09     26.31 o 
  -6   3   0      659.11      692.08     28.15 o 
  -5   3   0     1169.05     1027.40     41.95 o 
  -4   3   0     2782.33     2773.96    114.22 o 
  -3   3   0      355.05      314.29     27.84 o 
  -2   3   0      364.51      240.64     24.03 o 
  -1   3   0    11038.64     9599.23    732.41 o 
   0   3   0      125.12      161.32     20.59 o 
   1   3   0    16463.04    15113.12    515.61 o 
   2   3   0      326.62      311.31     15.64 o 
   3   3   0      683.30      614.05     72.46 o 
   4   3   0     1458.56     1161.66     76.27 o 
   5   3   0       25.97       45.76     10.30 o 
   6   3   0      365.81      324.16     19.07 o 
  14   3   0       91.62       75.13     38.90 o 
  15   3   0      292.05      213.18     45.38 o 
  16   3   0      109.03       26.70     41.19 o 
 -15   4   0       35.20       50.34     45.76 o 
 -14   4   0      363.69      345.90     36.61 o 
 -13   4   0      558.18      500.28     35.27 o 
 -12   4   0        0.36      -14.07     28.79 o 
 -11   4   0      278.46      186.85     37.76 o 
 -10   4   0     1365.70     1360.02     49.96 o 
  -9   4   0     1164.18     1269.56     92.29 o 
  -8   4   0      591.06      515.37     37.76 o 
  -7   4   0        1.29      -10.81     26.70 o 
  -6   4   0        5.09      -22.88     22.88 o 
  -5   4   0       78.99      131.30     14.44 o 
  -4   4   0     1225.25     1330.69     65.02 o 
  -3   4   0      455.75      456.88     26.31 o 
  -2   4   0     4148.04     3722.40     85.31 o 
  -1   4   0     8649.46     8039.46    340.94 o 
   0   4   0     2859.65     2797.57    137.67 o 
   1   4   0       62.31       17.92     20.21 o 
   2   4   0      616.06      640.94     24.50 o 
   3   4   0       10.46      -14.11     14.11 o 
   4   4   0      145.57      104.39     31.46 o 
   5   4   0     2923.46     2775.28    115.74 o 
   6   4   0      168.98       99.54     10.30 o 
   7   4   0       59.87       19.07      8.01 o 
   8   4   0      488.79      470.60     16.78 o 
  14   4   0      206.75      190.68     44.62 o 
  15   4   0       58.76       33.56     36.23 o 
  16   4   0        1.63       26.31     37.37 o 
 -15   5   0      142.53       48.81     47.67 o 
 -14   5   0     1289.20     1383.60     69.52 o 
 -13   5   0       47.11       41.93     16.21 o 
 -12   5   0      236.17      264.80     23.69 o 
 -11   5   0      120.94      101.89     18.03 o 
 -10   5   0        8.91       18.33     23.26 o 
  -9   5   0       18.96        2.01     31.46 o 
  -8   5   0     1357.40     1151.87    124.71 o 
  -7   5   0     1061.70      919.10     44.83 o 
  -6   5   0      568.78      508.19     29.37 o 
  -4   5   0      489.17      657.09     33.56 o 
  -3   5   0       16.48      141.59     19.76 o 
  -2   5   0      571.48      508.68     25.61 o 
  -1   5   0       71.80       94.27      8.58 o 
   0   5   0     2347.48     1896.91     98.39 o 
   1   5   0     2137.43     2238.42    129.66 o 
   2   5   0      187.88      131.19     21.74 o 
   3   5   0     1044.50      976.24     92.86 o 
   4   5   0      122.90      131.84     15.10 o 
   5   5   0     3555.03     3060.14     82.65 o 
   6   5   0     2260.14     2217.64     92.29 o 
   7   5   0       21.43       -8.77      8.77 o 
   8   5   0       69.73       65.59     10.30 o 
   9   5   0     2059.49     1969.75     54.15 o 
  15   5   0       97.06      117.46     46.15 o 
  16   5   0        3.87       20.98     44.62 o 
 -14   6   0        0.42      -25.36     25.36 o 
 -13   6   0     1274.65     1143.94     50.20 o 
 -12   6   0     1537.54     1419.51     53.70 o 
 -11   6   0       20.63       26.53     25.93 o 
 -10   6   0       28.39      -13.35     29.75 o 
  -9   6   0      163.26      201.67     51.29 o 
  -8   6   0     1349.46     1550.97     56.83 o 
  -7   6   0      204.23      140.74     29.56 o 
  -6   6   0       44.50       95.90     50.53 o 
  -5   6   0     1419.70     1348.04     46.53 o 
  -4   6   0      837.99      841.35     34.50 o 
  -3   6   0      115.77      110.22     17.04 o 
  -2   6   0       75.92       69.79     28.60 o 
  -1   6   0       15.61       60.88     12.78 o 
   0   6   0     5359.93     5021.31    144.07 o 
   1   6   0     9424.86     9818.62    374.12 o 
   2   6   0     2535.85     2543.32    114.03 o 
   3   6   0     5660.49     5692.23    155.19 o 
   4   6   0      531.16      424.22     22.09 o 
   5   6   0     2644.33     2338.96    116.70 o 
   6   6   0     3200.80     3066.18    112.50 o 
   7   6   0     4097.78     3933.40    105.26 o 
   8   6   0      330.74      344.75     18.69 o 
   9   6   0        0.05        6.86     14.87 o 
  15   6   0       15.25       -3.05     38.90 o 
  16   6   0       30.41       -9.92     36.61 o 
 -14   7   0       22.32        4.27     38.33 o 
 -13   7   0      312.53      292.86     65.40 o 
 -12   7   0       18.63       63.06     20.81 o 
 -11   7   0     1118.00      864.42     41.39 o 
 -10   7   0      515.30      541.26     30.79 o 
  -9   7   0      198.63      164.18     23.84 o 
  -8   7   0      154.49      150.98     24.79 o 
  -7   7   0       78.96       51.29     16.68 o 
  -6   7   0      304.47      261.64     60.26 o 
  -5   7   0       82.74      108.16     13.30 o 
  -4   7   0      453.89      434.51     21.67 o 
  -3   7   0      824.99      732.82     70.74 o 
  -2   7   0     1185.51     1207.45    155.60 o 
  -1   7   0     3592.11     3429.71    288.69 o 
   0   7   0     1887.46     1822.16    101.82 o 
   1   7   0       10.67      106.03     27.22 o 
   2   7   0    14914.23    15549.03    513.89 o 
   3   7   0      388.18      409.08     26.98 o 
   4   7   0     7181.37     7260.91    192.98 o 
   5   7   0      222.50      112.04     22.12 o 
   6   7   0     3924.00     3421.18    146.44 o 
   7   7   0     3027.37     3016.03     90.96 o 
   8   7   0      770.78      687.98     35.47 o 
   9   7   0       29.55      176.19     19.07 o 
  10   7   0        1.12       25.93     12.97 o 
  15   7   0      454.32      335.60     55.30 o 
  16   7   0       18.90      -40.04     40.04 o 
 -13   8   0        2.91       30.48     51.29 o 
 -12   8   0      256.88      211.91     22.44 o 
 -11   8   0      354.54      296.26     80.28 o 
 -10   8   0        3.78      -12.59     24.79 o 
  -9   8   0      120.53      107.93     17.42 o 
  -8   8   0       35.61       43.60     14.83 o 
  -7   8   0        6.51       -1.72     13.06 o 
  -6   8   0      549.64      672.42     31.99 o 
  -5   8   0        0.38      351.58    168.75 o 
  -4   8   0      348.16      323.02     40.04 o 
  -3   8   0     2299.22     2239.42    206.51 o 
  -2   8   0      753.17      667.90     81.99 o 
  -1   8   0      938.31      870.78     71.12 o 
   0   8   0     3015.32     3407.14    188.20 o 
   1   8   0    10723.29    11195.40    462.60 o 
   2   8   0     1684.35     1931.46     70.24 o 
   3   8   0     2606.78     2380.59    176.57 o 
   4   8   0     1685.18     1609.65     67.12 o 
   5   8   0       31.45        3.96     14.61 o 
   6   8   0     1138.89     1215.96     43.91 o 
   7   8   0     1500.80     1490.50     48.27 o 
   8   8   0     3651.66     3515.13    110.41 o 
   9   8   0      996.71      993.84     37.76 o 
  10   8   0      490.60      459.93     29.75 o 
  11   8   0       24.27       11.82     11.06 o 
  15   8   0       11.08      -37.76     37.76 o 
 -13   9   0        1.82       14.04     23.96 o 
 -12   9   0       26.37       39.93     24.54 o 
 -11   9   0        1.32       84.20     91.91 o 
 -10   9   0       95.54      143.90     20.24 o 
  -9   9   0      147.06      162.36     20.10 o 
  -8   9   0       17.23       11.15     21.74 o 
  -7   9   0      107.39      122.52     32.99 o 
  -6   9   0       99.71      301.96     31.47 o 
  -5   9   0     1620.87     1294.73     82.37 o 
  -4   9   0      520.38      528.01     58.73 o 
  -3   9   0       31.86       17.92     36.99 o 
  -2   9   0      276.21      280.50     26.50 o 
  -1   9   0       24.53      -19.98     19.98 o 
   0   9   0      953.02      830.61     67.88 o 
   1   9   0      318.61      227.82     23.84 o 
   2   9   0     1272.95     1258.34     78.75 o 
   3   9   0     4593.97     4999.62    191.64 o 
   4   9   0     2604.02     2713.09    172.38 o 
   5   9   0      211.39      188.48     20.95 o 
   6   9   0        4.74       13.13     15.16 o 
   7   9   0      901.07      927.68     43.67 o 
   8   9   0      318.32      320.73     20.25 o 
   9   9   0      300.29      303.95     19.07 o 
  10   9   0     1778.61     1896.91     87.33 o 
  11   9   0     1113.29      977.44     45.38 o 
  15   9   0      303.70      308.91     54.54 o 
 -12  10   0        6.03      -30.89     30.89 o 
 -11  10   0       27.83       56.63     36.04 o 
 -10  10   0       33.51       37.76     23.64 o 
  -9  10   0       16.68       99.79     23.44 o 
  -8  10   0       23.70      146.79     40.04 o 
  -7  10   0      763.72      656.71     56.06 o 
  -6  10   0       59.91       23.80     21.06 o 
  -5  10   0        1.83      104.88     41.19 o 
  -4  10   0      148.79      590.73    102.97 o 
  -3  10   0     1639.69     1658.51    146.63 o 
  -2  10   0     1105.88     1187.97     65.02 o 
  -1  10   0       47.69       28.03     20.22 o 
   0  10   0      810.99      785.12    127.76 o 
   1  10   0      337.17      284.83     32.80 o 
   2  10   0      287.87      358.81     25.94 o 
   3  10   0       17.66      -16.44     16.44 o 
   4  10   0       30.83      -22.12     22.12 o 
   5  10   0     1639.69     1668.39     64.39 o 
   6  10   0     1935.37     2208.87     99.54 o 
   7  10   0        3.62       63.36     15.21 o 
   8  10   0      603.56      632.30     35.47 o 
   9  10   0      256.84      230.73     22.12 o 
  10  10   0      438.18      461.07     24.03 o 
  11  10   0        5.80      -16.02     16.02 o 
  15  10   0        2.95       74.75     46.91 o 
 -10  11   0      277.60      298.61     45.00 o 
  -9  11   0       53.90      115.17     41.95 o 
  -8  11   0      216.96      248.32     65.21 o 
  -7  11   0      821.70      864.95     50.21 o 
  -6  11   0       72.87       86.57     35.47 o 
  -5  11   0       19.20      -14.11     31.65 o 
  -4  11   0      245.61      182.29     38.52 o 
  -3  11   0      405.09      491.52     38.28 o 
  -2  11   0       29.53       43.99     65.02 o 
  -1  11   0      106.22      166.00     54.15 o 
   0  11   0       27.65       12.97     29.75 o 
   1  11   0     1915.58     2178.22     91.50 o 
   2  11   0      546.03      496.95     34.34 o 
   3  11   0       13.12       25.34     29.37 o 
   4  11   0        3.24      -24.41     24.41 o 
   5  11   0       36.57       11.54     16.96 o 
   6  11   0      390.91      377.14     37.56 o 
   7  11   0     1208.36     1224.06     48.65 o 
   8  11   0      578.97      576.63     29.51 o 
   9  11   0      102.35       76.59     16.66 o 
  10  11   0       70.30        0.00     23.64 o 
  11  11   0      180.64      181.91     23.26 o 
  12  11   0      365.13      326.83     25.17 o 
  14  11   0       23.06      -28.60     44.62 o 
  -9  12   0       14.18       24.03     33.18 o 
  -8  12   0      944.51     1097.19     80.85 o 
  -7  12   0      215.56      260.85     43.48 o 
  -6  12   0      578.88      489.58     38.49 o 
  -5  12   0      111.32       83.52     31.65 o 
  -4  12   0      598.72      487.00     48.05 o 
  -3  12   0      247.95      210.60     33.56 o 
  -2  12   0      698.50      794.22    113.27 o 
  -1  12   0      746.53      896.97     54.92 o 
   0  12   0     1606.62     1731.01    166.66 o 
   1  12   0      704.19      807.21     93.24 o 
   2  12   0      343.04      335.79     29.75 o 
   3  12   0      584.00      599.27     39.93 o 
   4  12   0       25.36       -2.99     17.92 o 
   5  12   0       79.46      119.59     22.50 o 
   6  12   0       98.30       78.40     21.01 o 
   7  12   0     1758.43     2150.90    102.21 o 
   8  12   0      127.34      178.86     25.55 o 
   9  12   0      152.70      117.08     22.88 o 
  11  12   0       65.99       46.91     19.83 o 
  14  12   0       90.37       30.89     41.57 o 
  -8  13   0       81.06      123.18     36.23 o 
  -7  13   0      270.76      324.54     49.20 o 
  -6  13   0      347.40      346.66     45.00 o 
  -5  13   0        1.47       56.82     36.61 o 
  -4  13   0       10.35      -14.87     31.27 o 
  -3  13   0      191.89      103.35     39.66 o 
  -2  13   0       90.52      128.14     32.03 o 
  -1  13   0      165.89      172.19     57.40 o 
   0  13   0      380.77      418.46     79.13 o 
   1  13   0      109.28       95.01     23.57 o 
   2  13   0     1875.10     2207.03    216.23 o 
   3  13   0      394.14      323.88     33.11 o 
   4  13   0      204.36      195.37     26.42 o 
   5  13   0        0.15        8.62     18.62 o 
   6  13   0      571.73      503.47     36.80 o 
   7  13   0      299.53      297.92     61.02 o 
   8  13   0      334.49      383.65     36.61 o 
   9  13   0      606.48      719.64     48.05 o 
  10  13   0       23.30       24.03     22.50 o 
  11  13   0       60.81       38.90     20.98 o 
  13  13   0       38.90       20.98     39.28 o 
  -8  14   0        9.94       26.70     39.28 o 
  -7  14   0       29.04      115.93     40.04 o 
  -6  14   0       35.60       72.84     39.28 o 
  -5  14   0      266.63      295.18     45.00 o 
  -4  14   0      319.78      281.07     43.86 o 
  -3  14   0      494.22      573.57     53.01 o 
  -2  14   0      250.20      227.38     29.37 o 
  -1  14   0      112.91      126.99     35.85 o 
   0  14   0        4.42      -23.36     24.98 o 
   1  14   0      285.08      246.36     46.15 o 
   2  14   0       83.42       11.06     32.80 o 
   3  14   0      849.93      792.48     72.84 o 
   4  14   0     1480.76     1695.55    115.17 o 
   5  14   0       96.79       93.43     31.65 o 
   6  14   0      334.42      328.36     40.42 o 
   7  14   0        4.77        4.16     18.94 o 
   8  14   0      234.53      207.84     32.80 o 
   9  14   0       73.24       44.50     18.22 o 
  10  14   0      142.27      126.99     25.55 o 
  12  14   0        9.76       61.78     40.42 o 
  -4  15   0        3.01      -30.89     39.66 o 
  -3  15   0      360.68      212.42     49.58 o 
  -2  15   0      450.71      372.21     54.15 o 
  -1  15   0      579.42      520.94     61.40 o 
   0  15   0       84.85      103.35     37.37 o 
   1  15   0       79.86       97.42     43.67 o 
   2  15   0      237.01      183.82     38.52 o 
   3  15   0      219.02      256.41     67.69 o 
   4  15   0      244.31      210.51     37.76 o 
   5  15   0      349.62      408.15     35.46 o 
   6  15   0      222.95      296.70     39.66 o 
   7  15   0       46.39      -12.18     21.01 o 
   8  15   0       83.23      111.36     31.65 o 
   9  15   0        0.78       -4.00     19.75 o 
  10  15   0       99.63      104.88     22.50 o 
  11  15   0       85.28      103.35     35.47 o 
  -6  16   0       23.94       19.83     37.37 o 
  -5  16   0       33.54       57.97     37.37 o 
  -4  16   0       49.97       43.48     36.99 o 
  -3  16   0       91.86       37.37     41.95 o 
  -2  16   0       50.37       12.59     34.32 o 
  -1  16   0       39.40       55.30     34.70 o 
   0  16   0      175.32      136.53     39.66 o 
   1  16   0      196.58      144.92     42.71 o 
   2  16   0       33.99       77.04     35.85 o 
   3  16   0       38.41       68.26     33.94 o 
   4  16   0      106.57      121.27     43.48 o 
   5  16   0      248.24      210.27     53.01 o 
   6  16   0       34.37       46.15     33.94 o 
   7  16   0        1.91       45.38     32.80 o 
   8  16   0       21.17       41.57     32.42 o 
   9  16   0       31.06       39.66     30.13 o 
  10  16   0       56.09       85.81     33.56 o 
  -3  17   0       13.02       22.50     40.04 o 
  -2  17   0        1.13       14.11     37.76 o 
  -1  17   0      174.40      116.32     44.24 o 
   1  17   0       95.67       80.47     35.85 o 
   4  17   0        7.46       64.07     35.85 o 
   5  17   0        1.41       18.69     37.37 o 
   6  17   0       14.62      -32.80     32.80 o 
   7  17   0       35.45       96.87     34.70 o 
   8  17   0       14.64       28.22     31.27 o 
  -1  18   0       13.45       -1.53     45.00 o 
   3  18   0       84.85       95.34     37.76 o 
   4  18   0       46.51       -6.86     38.14 o 
   5  18   0        1.72      -24.03     40.04 o 
   6  18   0        0.73       43.48     38.90 o 
  -4 -18   1        9.00      -17.16     44.24 o 
  -1 -18   1        1.73      -15.25     36.99 o 
  -7 -17   1       50.95      109.07     36.99 o 
  -6 -17   1        6.63      -30.51     37.37 o 
  -5 -17   1       36.88       24.79     38.14 o 
  -4 -17   1        6.98      -20.21     41.19 o 
  -3 -17   1      150.97      176.19     42.71 o 
  -2 -17   1       60.64      -11.44     38.52 o 
   1 -17   1        6.56      -27.08     36.23 o 
  -9 -16   1        1.65        5.34     29.75 o 
  -8 -16   1       28.03       21.36     33.56 o 
  -7 -16   1       64.17       41.19     33.56 o 
  -6 -16   1        4.73       32.03     32.80 o 
  -5 -16   1       33.25      -36.61     36.61 o 
  -4 -16   1        2.28      -16.40     38.52 o 
  -3 -16   1       98.12      107.16     37.76 o 
  -2 -16   1        2.10       98.77     36.61 o 
  -1 -16   1       79.96       69.79     36.99 o 
   0 -16   1      433.36      381.75     51.10 o 
   1 -16   1      124.32      114.79     42.71 o 
   3 -16   1        1.15      -41.19     41.19 o 
   5 -16   1       38.00      -18.69     40.42 o 
 -10 -15   1        1.67       32.03     25.55 o 
  -9 -15   1       36.15       90.38     27.84 o 
  -8 -15   1        4.69       -7.75     21.17 o 
  -7 -15   1       14.75       12.18     29.56 o 
  -6 -15   1       14.55       32.54     22.26 o 
  -5 -15   1      377.22      339.03     34.78 o 
  -4 -15   1      122.34      106.56     26.68 o 
  -3 -15   1        1.12      -14.42     33.94 o 
  -2 -15   1        6.90      -30.13     32.42 o 
  -1 -15   1      516.79      509.89     61.78 o 
   0 -15   1       89.18      156.36     40.04 o 
   1 -15   1      110.84       62.54     39.28 o 
   2 -15   1      176.74      140.34     45.76 o 
   3 -15   1      172.83       98.01     43.48 o 
   4 -15   1       38.79      -33.18     33.18 o 
   5 -15   1      370.80      302.80     51.48 o 
   6 -15   1       41.54       43.09     37.76 o 
 -10 -14   1      178.03      196.02     29.37 o 
  -9 -14   1      199.69      171.29     40.42 o 
  -8 -14   1        0.22        4.58     24.79 o 
  -7 -14   1       63.98       47.21     21.25 o 
  -6 -14   1      749.49      827.94     65.59 o 
  -5 -14   1      714.89      835.19     69.41 o 
  -4 -14   1       40.16        5.28     22.49 o 
  -3 -14   1      578.42      571.36     43.41 o 
  -2 -14   1      260.39      221.29     31.23 o 
  -1 -14   1       13.44       -5.12     23.89 o 
   0 -14   1       59.84        4.58     35.09 o 
   1 -14   1      467.71      513.96     94.01 o 
   2 -14   1      151.71      130.05     40.42 o 
   3 -14   1       48.18       14.87     32.03 o 
   4 -14   1        0.52        3.43     37.37 o 
   5 -14   1       59.48       65.21     38.14 o 
   6 -14   1      212.72       95.72     44.62 o 
   7 -14   1        5.53       30.13     37.37 o 
   8 -14   1        7.60       31.65     35.09 o 
 -11 -13   1      110.96       73.22     23.26 o 
 -10 -13   1      362.24      339.80     38.52 o 
  -9 -13   1       78.49       34.01     18.78 o 
  -8 -13   1     1260.85     1336.13    212.80 o 
  -7 -13   1       34.23       14.24     23.45 o 
  -6 -13   1       52.01       16.57     20.68 o 
  -5 -13   1      114.94       45.95     21.28 o 
  -4 -13   1     1651.09     1819.87    114.03 o 
  -3 -13   1     1397.67     1491.12     82.57 o 
  -2 -13   1      232.01      129.20     38.33 o 
  -1 -13   1      345.81      358.77     34.54 o 
   0 -13   1        2.79      -21.43     21.43 o 
   1 -13   1        7.77       29.26     24.54 o 
   2 -13   1      167.36      178.92     27.44 o 
   3 -13   1      687.75      732.56    108.12 o 
   4 -13   1      497.10      599.45     59.87 o 
   5 -13   1      505.58      524.38     59.11 o 
   6 -13   1       26.34      -36.99     36.99 o 
   7 -13   1      163.15       78.94     36.23 o 
   8 -13   1       15.00       -6.48     38.52 o 
 -11 -12   1       36.57       24.41     16.02 o 
 -10 -12   1      180.45      216.62     26.31 o 
  -9 -12   1      978.73     1018.70     54.15 o 
  -8 -12   1      761.14      799.72     51.10 o 
  -7 -12   1      420.17      378.35     29.37 o 
  -6 -12   1      193.30      241.02     32.03 o 
  -5 -12   1       36.19       54.55     19.44 o 
  -4 -12   1      125.72      130.94     22.44 o 
  -3 -12   1      134.80       97.83     24.13 o 
  -2 -12   1     4236.39     4938.05    353.14 o 
  -1 -12   1      169.46      154.39     24.87 o 
   0 -12   1        1.19        2.10     21.74 o 
   1 -12   1      114.01      105.69     25.89 o 
   2 -12   1       12.11      -26.31     26.31 o 
   3 -12   1      107.22       74.75     30.89 o 
   4 -12   1        1.70      -34.32     34.32 o 
   5 -12   1       33.11       12.30     23.44 o 
   6 -12   1      648.30      706.62    106.40 o 
   7 -12   1      237.39      206.70     40.42 o 
   8 -12   1      134.21       96.10     36.99 o 
 -12 -11   1       53.47       55.68     18.69 o 
 -11 -11   1        2.28      -19.83     19.83 o 
 -10 -11   1      303.07      293.27     22.50 o 
  -9 -11   1       28.29       28.60     20.98 o 
  -8 -11   1      219.10      209.37     33.94 o 
  -7 -11   1     2376.53     2724.49     91.00 o 
  -6 -11   1     1038.25     1072.86     46.74 o 
  -5 -11   1        0.10       40.97     60.83 o 
  -4 -11   1        0.21       -5.68     20.98 o 
  -3 -11   1     1690.87     1883.06    108.69 o 
  -2 -11   1      996.38     1012.01     51.67 o 
  -1 -11   1      116.01       86.00     23.86 o 
   0 -11   1     2523.15     2729.05     84.28 o 
   1 -11   1      685.96      626.59     38.77 o 
   3 -11   1      368.14      307.93     37.18 o 
   4 -11   1      594.76      522.28     82.76 o 
   5 -11   1      991.92      933.47    147.97 o 
   6 -11   1      329.43      266.07    100.11 o 
   7 -11   1       46.31       44.24     36.99 o 
   8 -11   1      293.11      340.18     57.78 o 
   9 -11   1        7.39      -35.47     35.47 o 
  10 -11   1      107.22       90.76     40.81 o 
 -12 -10   1      246.83      188.39     19.83 o 
 -11 -10   1        9.56       30.13     13.73 o 
 -10 -10   1       38.43       -5.72     14.11 o 
  -9 -10   1       37.06       24.79     16.40 o 
  -8 -10   1      436.32      387.44     22.72 o 
  -7 -10   1      362.33      399.25     25.00 o 
  -6 -10   1       89.91       61.12     17.08 o 
  -5 -10   1     1525.51     1498.00     82.37 o 
  -4 -10   1      695.19      678.88     60.26 o 
  -3 -10   1       82.51       61.42     23.45 o 
  -2 -10   1      238.86      231.08     37.37 o 
  -1 -10   1     1979.78     1903.39    106.40 o 
   0 -10   1      239.09      247.62     22.26 o 
   1 -10   1      647.96      657.51     62.35 o 
   2 -10   1      391.73      365.35     46.53 o 
   3 -10   1      126.94      457.61     50.72 o 
   4 -10   1      267.79      187.63     36.23 o 
   5 -10   1       55.29       88.82     42.71 o 
   6 -10   1      169.67       88.10     35.85 o 
   7 -10   1      347.77      352.76     42.71 o 
   8 -10   1       13.68       70.17     33.18 o 
   9 -10   1       34.06       57.57     23.46 o 
  10 -10   1        0.14        4.95     25.36 o 
  11 -10   1      179.62      187.51     96.87 o 
  12 -10   1      283.37      313.10     46.15 o 
 -12  -9   1        7.18       41.19     17.54 o 
 -11  -9   1       34.42       19.07     12.20 o 
 -10  -9   1      734.39      695.23     44.24 o 
  -9  -9   1      903.58      889.72     48.05 o 
  -8  -9   1      384.08      374.58     22.96 o 
  -7  -9   1      478.53      538.90     45.00 o 
  -6  -9   1      494.61      632.13    111.55 o 
  -5  -9   1     1819.82     1979.67     91.53 o 
  -4  -9   1      243.65      209.79     21.17 o 
  -3  -9   1      866.18      782.00     61.02 o 
  -2  -9   1      986.59      937.01     65.21 o 
  -1  -9   1     1170.75     1244.95    113.65 o 
   0  -9   1       12.35      -20.21     20.21 o 
   1  -9   1       39.67        8.77      9.53 o 
   2  -9   1     1033.23      980.01    117.65 o 
   3  -9   1      320.86      244.46     39.28 o 
   4  -9   1       15.39       16.90     23.64 o 
   5  -9   1       39.52      114.12     29.35 o 
   6  -9   1      244.28      289.23     26.83 o 
   7  -9   1       39.10       47.67     32.80 o 
   8  -9   1       54.22       37.44     49.20 o 
   9  -9   1       88.70       59.87     20.51 o 
  10  -9   1      135.41       86.71     19.82 o 
  11  -9   1        1.54      -19.61     19.61 o 
  12  -9   1        5.82      -26.70     31.65 o 
  13  -9   1      147.15      142.77     28.43 o 
 -12  -8   1      382.53      338.65     19.45 o 
 -11  -8   1      407.48      339.41     17.16 o 
 -10  -8   1      473.65      453.44     24.79 o 
  -9  -8   1      101.73       71.70     13.73 o 
  -8  -8   1        0.78      -13.73     13.73 o 
  -7  -8   1     1053.09      996.34     36.19 o 
  -6  -8   1       26.53       -7.80     13.87 o 
  -5  -8   1     1240.11     1322.18     49.81 o 
  -4  -8   1      110.31       27.23     19.41 o 
  -3  -8   1     4183.23     4072.27    236.64 o 
  -2  -8   1      246.11      100.90     26.50 o 
  -1  -8   1      811.68      806.32     53.58 o 
   0  -8   1       14.87      -15.40     20.21 o 
   1  -8   1     1869.01     1717.29     54.54 o 
   2  -8   1      655.76      676.94     72.65 o 
   3  -8   1      528.63      480.00     32.91 o 
   4  -8   1      181.46      134.30     22.62 o 
   5  -8   1        5.81      -28.98     28.98 o 
   6  -8   1      550.09      588.40     26.04 o 
   7  -8   1        7.77       -9.21     14.30 o 
   8  -8   1       27.86       27.88     15.40 o 
   9  -8   1      129.73      145.80     53.96 o 
  10  -8   1        1.25       -6.66     18.67 o 
  11  -8   1       18.24        6.57     18.62 o 
  12  -8   1       13.50      -30.51     30.51 o 
  13  -8   1        2.06        9.42     26.89 o 
 -11  -7   1       84.74       58.73     11.06 o 
 -10  -7   1      217.01      207.46     15.25 o 
  -9  -7   1       23.02       14.49     12.20 o 
  -8  -7   1     1325.39     1305.03     46.15 o 
  -7  -7   1     2130.45     1813.21     56.62 o 
  -6  -7   1      218.28      155.33     20.40 o 
  -5  -7   1      762.53      615.20     43.09 o 
  -4  -7   1     1806.45     1570.99     53.90 o 
  -3  -7   1     4676.19     4733.68    136.99 o 
  -2  -7   1     2737.79     2701.23     85.80 o 
  -1  -7   1     2536.15     2364.98    115.74 o 
   0  -7   1      601.44      832.30     39.63 o 
   1  -7   1     1764.08     1674.88    168.18 o 
   2  -7   1     1443.64     1305.38    130.24 o 
   3  -7   1     2609.59     2454.93    107.35 o 
   4  -7   1     1812.76     1659.70     95.34 o 
   5  -7   1       26.60        8.26     28.22 o 
   6  -7   1      125.44       53.26     16.92 o 
   7  -7   1     1395.49     1486.24     83.14 o 
   8  -7   1       37.81       22.53     16.58 o 
   9  -7   1      270.17      265.52     31.84 o 
  10  -7   1       27.83       77.83     18.90 o 
  11  -7   1       88.27      197.89     58.92 o 
  12  -7   1      566.46      476.73     30.22 o 
  13  -7   1       91.17      150.09     28.88 o 
  14  -7   1        0.77       48.40     24.37 o 
 -16  -6   1       10.97       -8.39     46.53 o 
 -11  -6   1      120.48       66.36     16.02 o 
 -10  -6   1       16.90       -0.76      9.53 o 
  -9  -6   1      450.45      389.37     21.36 o 
  -8  -6   1     1755.81     1583.43     51.87 o 
  -7  -6   1     1975.46     1818.35     56.06 o 
  -6  -6   1     7012.71     6834.03    239.88 o 
  -5  -6   1       51.20       61.85     43.28 o 
  -4  -6   1     1090.22      864.71     32.36 o 
  -3  -6   1     1145.25     1503.69     57.83 o 
  -2  -6   1     4918.98     5010.33    139.65 o 
  -1  -6   1     1847.07     1809.80     59.73 o 
   0  -6   1      564.42      535.64     27.36 o 
   1  -6   1      270.85      175.81     12.97 o 
   2  -6   1     4615.95     4435.35    362.87 o 
   3  -6   1     1684.74     1881.44    118.03 o 
   4  -6   1       84.51      109.23     25.74 o 
   5  -6   1      700.62      587.28     33.75 o 
   6  -6   1      980.41      961.72     40.71 o 
   7  -6   1      395.12      305.44     32.61 o 
   8  -6   1      510.27      665.50     65.98 o 
   9  -6   1      197.02      246.58     61.40 o 
  10  -6   1      134.30       76.21     21.44 o 
  11  -6   1      658.52      553.03     48.62 o 
  12  -6   1      204.56      289.38     25.58 o 
  13  -6   1      304.39      356.15     28.59 o 
  14  -6   1      240.32      212.05     30.23 o 
 -16  -5   1       31.88      -37.76     37.76 o 
 -11  -5   1      157.20      154.07     16.02 o 
 -10  -5   1      111.77      100.68     10.68 o 
  -9  -5   1      233.81      192.97     13.73 o 
  -8  -5   1     3543.16     3486.06     98.01 o 
  -7  -5   1     4976.36     4692.70    125.09 o 
  -6  -5   1     2348.43     2076.91     59.87 o 
  -5  -5   1       21.29       27.65     18.50 o 
  -4  -5   1     2022.48     2005.46     58.52 o 
  -3  -5   1     7404.25     7319.45    212.23 o 
  -2  -5   1     2681.84     2634.26     79.28 o 
  -1  -5   1      307.45      238.30     22.12 o 
   0  -5   1      529.34      624.82     55.68 o 
   1  -5   1     2273.38     2148.25     70.31 o 
   2  -5   1      138.34      201.94     13.92 o 
   3  -5   1       69.92      330.27     70.55 o 
   4  -5   1    10104.91     9201.16    328.36 o 
   5  -5   1     5168.28     4797.68    165.70 o 
   6  -5   1      569.57      450.64     23.78 o 
   7  -5   1        4.04       86.34     26.12 o 
   8  -5   1     1453.71     1624.44     70.55 o 
   9  -5   1      304.74      201.36     24.39 o 
  10  -5   1        0.87        3.73     15.66 o 
  11  -5   1        2.97       15.91     21.33 o 
  12  -5   1      771.81      630.36     31.87 o 
  13  -5   1     2186.84     1856.67     87.33 o 
  14  -5   1       24.37        3.63     24.27 o 
  15  -5   1      149.61       94.58     43.48 o 
 -16  -4   1        9.73        3.81     44.62 o 
 -11  -4   1      964.57     1057.14     48.43 o 
 -10  -4   1      155.19      149.88     16.40 o 
  -9  -4   1       59.19       91.15     11.06 o 
  -8  -4   1     1539.81     1423.64     43.86 o 
  -7  -4   1       60.92      -10.30     10.30 o 
  -6  -4   1     1164.55      984.30     32.80 o 
  -5  -4   1     3891.41     3727.46     95.72 o 
  -4  -4   1      800.41      783.71     52.25 o 
  -3  -4   1       28.97      -16.02     16.02 o 
  -2  -4   1       33.26      -10.11     12.37 o 
  -1  -4   1     3545.75     3318.24     91.79 o 
   1  -4   1     7446.73     6726.90    255.90 o 
   2  -4   1     1114.60     1010.84     68.07 o 
   3  -4   1      391.55      304.67     13.21 o 
   4  -4   1     5479.19     6298.93    140.59 o 
   5  -4   1     1657.16     1675.52    134.62 o 
   6  -4   1     9034.64     8855.92    545.92 o 
   7  -4   1     6279.24     6335.81    491.77 o 
   8  -4   1     1505.52     1315.46    143.01 o 
   9  -4   1      414.55      357.72     35.09 o 
  10  -4   1      709.50      704.38     33.07 o 
  11  -4   1      105.50       80.77     16.79 o 
  12  -4   1      391.27      354.78     21.97 o 
  13  -4   1        2.12       -7.47     29.75 o 
  14  -4   1     1011.72      924.05     70.93 o 
  15  -4   1      335.06      252.85     53.39 o 
 -16  -3   1       33.95      -19.45     41.57 o 
 -15  -3   1      135.55      213.56     43.86 o 
 -12  -3   1      136.81      145.30     12.97 o 
 -11  -3   1     1328.27     1372.53     54.54 o 
 -10  -3   1       25.28      -11.82     11.82 o 
  -9  -3   1       92.30       86.19     12.59 o 
  -8  -3   1       90.65       45.38      9.53 o 
  -7  -3   1      774.36      696.37     24.41 o 
  -6  -3   1     3592.96     3284.32     87.33 o 
  -5  -3   1     1513.41     1424.78     41.19 o 
  -4  -3   1     1515.96     1359.95     39.66 o 
  -3  -3   1      677.58      594.73     22.11 o 
  -2  -3   1      221.30      315.66     51.67 o 
  -1  -3   1     2170.70     2360.12     66.85 o 
   0  -3   1    27368.14    23795.12    554.54 o 
   1  -3   1    24721.76    22049.41    528.04 o 
   2  -3   1     3820.59     3301.37     64.96 o 
   3  -3   1      315.39      245.45     20.98 o 
   4  -3   1       46.48        6.70     14.10 o 
   5  -3   1     7925.73     7767.89    212.52 o 
   6  -3   1     1853.90     1861.37     82.57 o 
   7  -3   1      190.54      145.93     16.71 o 
   8  -3   1     4100.95     4085.78    376.60 o 
   9  -3   1     1993.30     2167.42    109.45 o 
  10  -3   1      303.34      262.59     19.42 o 
  11  -3   1       32.50       10.90     28.22 o 
  12  -3   1        0.13      -19.92     19.92 o 
  13  -3   1      215.10      204.57     35.66 o 
  14  -3   1      132.27       93.95     22.34 o 
  15  -3   1       56.55       25.17     46.15 o 
 -16  -2   1      173.85       96.87     43.86 o 
 -15  -2   1       27.69      -25.93     40.81 o 
 -13  -2   1        4.32       14.49     11.44 o 
 -12  -2   1      281.87      308.14     18.31 o 
 -11  -2   1       97.77      144.92     17.16 o 
  -7  -2   1       32.34        2.67     13.35 o 
  -6  -2   1        5.39       30.13     16.40 o 
  -5  -2   1      480.15      437.43     16.78 o 
  -4  -2   1     2671.99     2341.20     62.93 o 
  -3  -2   1      134.56       99.92      8.77 o 
  -2  -2   1     1078.38     1043.03     44.62 o 
   2  -2   1     1508.94     1517.58    102.59 o 
   4  -2   1     1959.75     1732.75     46.42 o 
   5  -2   1        6.30      208.11     26.12 o 
   6  -2   1      366.98      344.11     50.34 o 
   7  -2   1     3621.30     3243.20    121.27 o 
   8  -2   1     3940.91     3826.96    126.14 o 
   9  -2   1      300.84      324.08     19.15 o 
  10  -2   1       23.76       -0.80     13.14 o 
  11  -2   1      194.00      227.41     16.62 o 
  12  -2   1       93.79       45.68     17.79 o 
  13  -2   1       66.95       31.81     16.59 o 
  14  -2   1      217.50      187.22     21.19 o 
  16  -2   1       37.74        8.01     46.15 o 
 -16  -1   1      236.96      182.67     44.62 o 
 -15  -1   1       75.22      -26.70     37.76 o 
 -14  -1   1       26.68      128.31     10.27 o 
 -12  -1   1      120.76      191.48     15.83 o 
 -11  -1   1        0.06      287.17     22.12 o 
 -10  -1   1      415.92      360.19     21.17 o 
  -9  -1   1      325.46      324.16     21.36 o 
  -8  -1   1      979.00      997.27     46.53 o 
  -7  -1   1      243.60      172.00     16.78 o 
  -6  -1   1     1239.47     1112.99     53.20 o 
  -5  -1   1      132.83      146.10     12.01 o 
  -4  -1   1        8.78       26.61     41.38 o 
  -3  -1   1     1657.80     1539.42     42.84 o 
   0  -1   1     8170.62     6601.05    221.95 o 
   4  -1   1     5882.71     6093.83    236.06 o 
   5  -1   1     8792.26     8836.61    229.58 o 
   6  -1   1     1001.12     1187.72    131.19 o 
   7  -1   1     1036.49      965.98     77.80 o 
   8  -1   1      570.24      530.17     22.63 o 
   9  -1   1      950.79      965.08     34.27 o 
  10  -1   1      220.61      195.46     15.03 o 
  11  -1   1       13.51        7.63     11.72 o 
  12  -1   1       42.21       25.97     12.71 o 
  13  -1   1      227.71      147.69     26.70 o 
  14  -1   1        3.70       -2.01     17.44 o 
  15  -1   1        0.68       14.49     43.09 o 
  16  -1   1       14.62      -45.76     45.76 o 
 -16   0   1      214.39      180.39     53.77 o 
 -15   0   1       95.64       59.87     44.24 o 
 -14   0   1      338.17      254.37     24.41 o 
 -13   0   1       91.38      104.49     19.07 o 
 -12   0   1      118.77      209.09     24.03 o 
 -11   0   1       26.57      106.10     65.79 o 
 -10   0   1     1026.78     1005.91     84.66 o 
  -9   0   1      311.14      400.81     27.46 o 
  -8   0   1     1722.85     2020.85     85.81 o 
  -7   0   1        6.47        0.41     31.84 o 
  -6   0   1     8663.17     9364.42    324.54 o 
  -5   0   1     4562.53     4678.43    126.76 o 
  -4   0   1        5.10      -10.09     10.09 o 
  -3   0   1     7929.47     7779.16    192.14 o 
   1   0   1    13316.99     9807.95    323.78 o 
   3   0   1     2190.14     2625.13     71.58 o 
   4   0   1     1748.40     1820.11    180.19 o 
   5   0   1     6139.19     6564.44    238.73 o 
   6   0   1     3237.23     3124.52    122.04 o 
   7   0   1      145.59      288.81     58.54 o 
   8   0   1       14.00      182.35     66.55 o 
   9   0   1      112.64       76.87     10.35 o 
  10   0   1      596.99      569.58     21.99 o 
  11   0   1      185.84      158.01     12.98 o 
  12   0   1      136.66       95.17     11.44 o 
  13   0   1        4.32       14.15     13.92 o 
  14   0   1      183.12      160.43     12.05 o 
  15   0   1       90.07      127.76     42.33 o 
 -16   1   1        9.34      -30.89     38.52 o 
 -15   1   1      240.56      248.27     47.29 o 
 -14   1   1      105.22       98.03     26.89 o 
 -13   1   1       98.13       90.33     14.00 o 
 -12   1   1      848.20      765.27     53.20 o 
 -11   1   1      865.18      951.48     79.90 o 
 -10   1   1        6.94       63.64     30.13 o 
  -9   1   1      546.64      523.11     24.94 o 
  -8   1   1     3563.55     3878.10    156.36 o 
  -7   1   1     9744.25     9772.78    261.70 o 
  -6   1   1     4828.33     5933.67    227.48 o 
  -5   1   1     2112.71     3242.29    239.31 o 
  -4   1   1     1791.56     1786.70     78.18 o 
  -3   1   1      903.31     1101.76     59.87 o 
  -1   1   1        6.81       33.56      8.77 o 
   1   1   1    11426.07    12104.15    392.04 o 
   4   1   1     2986.22     2989.85    311.00 o 
   5   1   1     5133.79     5557.62    367.25 o 
   6   1   1      627.18      796.67     33.18 o 
   7   1   1     1273.00     1642.92     64.45 o 
   8   1   1     1359.37     1319.52     53.77 o 
   9   1   1       56.98      205.06     50.53 o 
  10   1   1      388.02      381.82     30.13 o 
  11   1   1      598.92      535.49     82.95 o 
  12   1   1       63.11      134.94     36.61 o 
  13   1   1       96.21       66.36     39.66 o 
  16   1   1       56.36      130.81     41.19 o 
 -15   2   1       29.82       22.12     41.19 o 
 -14   2   1      165.48      139.98     21.49 o 
 -13   2   1      781.12      710.70     34.51 o 
 -12   2   1      600.49      501.15     25.07 o 
 -11   2   1        9.16       31.66     16.31 o 
 -10   2   1     1192.47     1179.52     85.62 o 
  -9   2   1       42.91       45.45     13.89 o 
  -8   2   1      570.15      680.71     31.82 o 
  -7   2   1     1137.98     1208.77     47.60 o 
  -6   2   1     5856.98     6344.77    247.12 o 
  -5   2   1     7720.39     7520.14    292.13 o 
  -2   2   1    13234.61    14614.29    498.44 o 
   3   2   1     2681.49     3129.48     99.54 o 
  13   2   1      166.33      350.47     42.71 o 
  14   2   1      324.76      872.18     70.93 o 
  15   2   1      315.17      477.85     53.39 o 
  16   2   1       17.59       92.29     43.86 o 
 -15   3   1       26.28       30.89     41.95 o 
 -14   3   1        2.66       24.62     21.93 o 
 -13   3   1      126.66       55.40     20.21 o 
 -12   3   1      179.94      167.50     45.38 o 
 -11   3   1     1685.16     1888.52     80.47 o 
 -10   3   1     1008.95      886.92     79.32 o 
  -9   3   1       15.28      -15.09     15.09 o 
  -8   3   1       12.25       34.70     25.55 o 
  -7   3   1     2275.10     2285.47    130.81 o 
  -6   3   1     3943.95     3793.82    169.33 o 
  -5   3   1     1882.12     2015.51    100.68 o 
  -4   3   1     2137.99     2357.60    105.26 o 
  -3   3   1    10767.95     9541.37    361.92 o 
  -2   3   1    11679.75    10868.52    397.38 o 
  -1   3   1     2152.29     2021.62     91.91 o 
   1   3   1     3860.70     3775.51    149.50 o 
   3   3   1     1836.02     1818.35     69.41 o 
   4   3   1     5766.27     4918.85    161.32 o 
  12   3   1       18.17       24.79     31.27 o 
  14   3   1     1407.40     1298.55     99.15 o 
  15   3   1      172.62      275.35     46.15 o 
  16   3   1       75.01      148.73     41.57 o 
 -15   4   1      422.08      380.60     50.34 o 
 -14   4   1       47.52       24.03     27.08 o 
 -13   4   1        0.22      -15.66     15.66 o 
 -12   4   1      525.06      459.71     32.56 o 
 -11   4   1      630.42      572.43     49.96 o 
 -10   4   1      146.84       90.09     17.67 o 
  -9   4   1     2883.04     2879.56     99.59 o 
  -8   4   1       20.30      -15.05     15.09 o 
  -7   4   1       99.74       70.55     24.41 o 
  -6   4   1      774.94      598.36     48.05 o 
  -5   4   1     3408.57     3023.84    147.21 o 
  -4   4   1     1266.71     1078.50     65.59 o 
  -3   4   1     4155.08     4661.36    499.97 o 
  -2   4   1     1558.63     1415.20    171.42 o 
  -1   4   1     5023.22     4783.46    204.03 o 
   0   4   1       22.90       -7.25     16.78 o 
   1   4   1     3661.84     3582.35    152.93 o 
   2   4   1       21.85       -8.01     13.35 o 
   3   4   1      503.39      506.97     20.62 o 
   4   4   1      346.67      344.77     38.33 o 
   5   4   1      596.33      856.55     32.80 o 
   6   4   1      841.46      734.13     30.13 o 
  12   4   1      249.04      170.47     36.61 o 
  13   4   1       63.23       20.59     41.19 o 
  14   4   1      466.60      474.42     59.11 o 
  15   4   1      783.38      558.32     65.21 o 
  16   4   1      301.21      172.00     43.48 o 
 -15   5   1        0.15      -19.45     41.57 o 
 -14   5   1      383.51      367.30     31.82 o 
 -13   5   1      854.98      778.00     63.31 o 
 -12   5   1       42.49       25.04     37.56 o 
 -11   5   1      136.91       80.70     17.63 o 
 -10   5   1     1747.69     1686.19     66.74 o 
  -9   5   1      478.59      453.22     34.89 o 
  -8   5   1      103.77       79.81     20.52 o 
  -7   5   1       37.63       16.78     20.21 o 
  -6   5   1       43.90       40.91     21.36 o 
  -5   5   1      503.63      419.65     31.46 o 
  -4   5   1     1313.38     1255.64    145.49 o 
  -3   5   1       10.69      112.75     20.40 o 
  -2   5   1     1341.54     1346.22     51.10 o 
  -1   5   1     5301.67     4948.59    217.00 o 
   1   5   1       19.17      109.59     32.42 o 
   2   5   1      490.30      403.87     33.56 o 
   3   5   1     6372.08     6237.33    219.86 o 
   4   5   1       71.86       61.77     12.59 o 
   5   5   1     1033.12     1082.35     45.76 o 
   6   5   1     1334.57     1312.30     55.68 o 
   7   5   1      190.54      154.07     13.73 o 
  13   5   1        0.41       -8.01     32.03 o 
  14   5   1      597.99      412.26     53.01 o 
  16   5   1        7.31      -44.62     44.62 o 
 -14   6   1      294.45      282.40     66.55 o 
 -13   6   1       10.01        1.82     27.84 o 
 -12   6   1      165.60      179.38     49.77 o 
 -11   6   1        6.58       30.85     21.17 o 
 -10   6   1      106.04       54.92     22.12 o 
  -9   6   1      118.14      112.88     33.56 o 
  -8   6   1     1816.86     1884.92     86.38 o 
  -7   6   1      448.75      462.80     38.33 o 
  -6   6   1      589.26      642.04     38.71 o 
  -5   6   1      493.56      440.90     57.40 o 
  -4   6   1     1205.84     1427.74    226.34 o 
  -3   6   1     1823.06     2192.47     67.12 o 
  -2   6   1      182.29      136.34     18.50 o 
  -1   6   1       12.32       82.37     25.55 o 
   0   6   1      499.32      593.77     42.33 o 
   1   6   1     1683.83     1556.68    186.49 o 
   2   6   1       57.51      155.73     26.89 o 
   3   6   1      171.17      142.05     38.33 o 
   4   6   1     1584.61     1446.52     68.65 o 
   5   6   1     3347.75     2787.40    107.54 o 
   6   6   1      385.57      342.08     25.17 o 
   7   6   1      178.37      116.32     16.78 o 
   8   6   1      382.63      304.71     18.69 o 
  14   6   1      355.60      282.97     44.62 o 
  15   6   1      648.70      453.44     60.26 o 
  16   6   1       72.52       20.98     39.28 o 
 -14   7   1        0.67       47.83     25.55 o 
 -13   7   1      405.49      380.60     26.46 o 
 -12   7   1      756.69      684.66     66.93 o 
 -11   7   1        8.68       22.82     21.98 o 
 -10   7   1       22.90       28.09     17.15 o 
  -9   7   1        9.70      -10.03     19.38 o 
  -8   7   1      133.79      217.74     53.39 o 
  -7   7   1       23.12       50.51     19.82 o 
  -6   7   1       11.25       -8.14     14.66 o 
  -5   7   1      152.74      154.62     16.72 o 
  -4   7   1       13.37      235.73    147.40 o 
  -3   7   1       23.87       17.23     21.36 o 
  -2   7   1      692.85      753.63     37.48 o 
  -1   7   1       12.31      -21.36     28.60 o 
   0   7   1     4580.23     4183.32    299.56 o 
   1   7   1     1507.31     1663.99    115.74 o 
   2   7   1      310.13      446.20     35.85 o 
   3   7   1      104.34       57.95     16.17 o 
   4   7   1     1287.72     1109.39     59.87 o 
   5   7   1     4236.04     3688.94    144.54 o 
   6   7   1       86.75       26.31     16.40 o 
   7   7   1     1925.36     1676.10     64.45 o 
   8   7   1      837.14      726.88     25.55 o 
   9   7   1       50.39        8.77     11.44 o 
  14   7   1        3.10      -22.12     36.23 o 
  15   7   1      181.44      131.57     40.81 o 
  16   7   1       93.21      102.21     46.15 o 
 -13   8   1       23.30       37.51     33.37 o 
 -12   8   1       71.22       57.55     62.16 o 
 -11   8   1       73.65       63.99     18.48 o 
 -10   8   1       41.09       54.27     21.83 o 
  -9   8   1      140.24      116.89     30.51 o 
  -8   8   1        6.38       25.71     17.20 o 
  -7   8   1        6.29        7.63     17.16 o 
  -6   8   1     1096.12     1001.73    107.35 o 
  -5   8   1     2175.17     2351.58    107.55 o 
  -4   8   1      296.09      338.79     34.51 o 
  -2   8   1        5.76      -23.64     24.41 o 
   0   8   1     1504.16     1685.14    214.33 o 
   1   8   1       89.11      275.11     36.17 o 
   2   8   1     4609.00     4581.08    161.51 o 
   3   8   1     1686.30     1607.09    117.27 o 
   4   8   1      139.36       88.10     23.64 o 
   5   8   1       28.82       -2.29     18.31 o 
   6   8   1     4030.91     3993.43    112.63 o 
   7   8   1     2785.90     2777.65     80.18 o 
   8   8   1        1.13      -11.99     11.99 o 
   9   8   1     1325.21     1307.32     56.82 o 
  10   8   1     1029.71      962.57     43.48 o 
  13   8   1      199.71       97.25     43.09 o 
  14   8   1      463.24      445.05     49.20 o 
  16   8   1       23.94       30.89     46.53 o 
 -13   9   1       36.80       42.03     59.49 o 
 -12   9   1       24.95       33.33     34.51 o 
 -11   9   1      471.48      446.00     28.77 o 
 -10   9   1      347.73      363.59     26.38 o 
  -9   9   1      233.06      207.11     21.02 o 
  -8   9   1        0.85       81.54     32.42 o 
  -7   9   1       50.12      237.29     23.48 o 
  -6   9   1     2034.45     2479.40    253.23 o 
  -5   9   1      133.53     1014.13    131.95 o 
  -4   9   1     1545.20     1670.39    261.43 o 
  -3   9   1      959.80      893.56     62.16 o 
  -2   9   1       62.28       50.26     18.57 o 
  -1   9   1       19.65      225.98    146.06 o 
   0   9   1      511.71      578.44    137.48 o 
   1   9   1     3520.58     3650.85    283.35 o 
   2   9   1     3170.14     3575.21    179.81 o 
   3   9   1      677.88      732.75     79.51 o 
   4   9   1       55.25       28.46     15.61 o 
   5   9   1     2191.02     2228.46     78.75 o 
   6   9   1      555.21      505.69     35.47 o 
   7   9   1      333.61      293.84     20.14 o 
   8   9   1     3135.07     3356.77    122.42 o 
  10   9   1      407.67      341.70     24.79 o 
  13   9   1        1.09       93.43     41.19 o 
  14   9   1       18.69      -30.89     39.66 o 
  15   9   1       32.13      -15.64     44.24 o 
 -12  10   1       17.88       -3.68     23.98 o 
 -11  10   1      105.35      103.13     24.70 o 
 -10  10   1       28.06      149.31     91.91 o 
  -9  10   1     1045.99      984.30     70.55 o 
  -8  10   1      540.10      535.30     51.29 o 
  -7  10   1      242.31      287.37     79.51 o 
  -6  10   1       23.79      401.91     50.01 o 
  -5  10   1      752.68      849.68     77.80 o 
  -4  10   1     4718.18     5124.02    244.84 o 
  -3  10   1        5.92       -4.01     28.93 o 
  -2  10   1      506.37      486.62     46.15 o 
  -1  10   1      580.65      620.86     39.10 o 
   0  10   1       29.73       37.36     21.23 o 
   1  10   1       46.43      120.23     22.37 o 
   2  10   1      653.19      506.07     58.73 o 
   3  10   1     1707.41     1684.06    120.32 o 
   4  10   1     3289.55     3881.73    327.97 o 
   5  10   1      959.29      850.62     95.15 o 
   6  10   1        2.00       -1.66     15.09 o 
   7  10   1       65.78       84.00     25.55 o 
   8  10   1      361.57      341.70     27.08 o 
   9  10   1       59.50       51.87     18.69 o 
  10  10   1     1388.07     1545.67     67.88 o 
  11  10   1      399.13      423.32     26.31 o 
  13  10   1      146.08       98.01     43.86 o 
  14  10   1        4.47        6.10     42.33 o 
  15  10   1      162.75      360.39     56.44 o 
 -10  11   1      221.18      180.26     29.94 o 
  -9  11   1      766.31      888.12    208.42 o 
  -8  11   1        8.60       -1.53     35.85 o 
  -7  11   1     1136.15     1117.45     55.49 o 
  -6  11   1       41.22       20.99     25.21 o 
  -5  11   1      341.84      735.37    182.67 o 
  -4  11   1       26.46      339.80     76.27 o 
  -3  11   1     2782.46     2788.54    154.07 o 
  -2  11   1     1854.04     2085.30    138.82 o 
  -1  11   1      376.86      319.97     46.15 o 
   0  11   1     1181.81     1128.02    107.35 o 
   1  11   1      834.87      824.89     62.93 o 
   2  11   1        1.36       47.84     31.08 o 
   3  11   1       32.34        4.96     25.17 o 
   4  11   1      396.98      370.18     28.79 o 
   5  11   1     2458.71     2502.79    121.27 o 
   6  11   1      954.37      958.78     45.69 o 
   7  11   1      284.07      306.62     30.51 o 
   8  11   1      191.98      158.16     17.43 o 
   9  11   1      113.11      100.06     15.07 o 
  11  11   1       98.19       38.14     16.40 o 
  12  11   1      465.66      388.99     51.48 o 
  13  11   1      204.71      193.73     46.91 o 
  14  11   1       74.61       61.40     45.38 o 
 -10  12   1      206.18      204.79     45.38 o 
  -9  12   1      101.83       78.94     40.81 o 
  -8  12   1      232.70      355.05     49.20 o 
  -7  12   1      584.29      611.71     56.82 o 
  -6  12   1       25.79       21.36     34.32 o 
  -5  12   1      419.76      396.98     38.73 o 
  -4  12   1        4.58       11.77     23.77 o 
  -3  12   1      138.11      170.66     29.63 o 
  -2  12   1      730.14      930.53     79.71 o 
  -1  12   1      191.82      183.06     40.81 o 
   0  12   1       39.14       44.06     21.01 o 
   1  12   1     1158.48     1091.47     78.94 o 
   2  12   1      896.56      858.07     63.31 o 
   3  12   1        0.13       19.11     12.39 o 
   4  12   1        2.70      -33.18     33.18 o 
   5  12   1      711.50      770.31     44.24 o 
   6  12   1      114.40      156.36     30.51 o 
   7  12   1      455.93      479.36     46.91 o 
   8  12   1      296.04      290.22     30.89 o 
   9  12   1      255.30      255.13     27.08 o 
  10  12   1       21.82       20.98     19.83 o 
  11  12   1      483.36      496.54     33.18 o 
  12  12   1      585.30      401.58     54.54 o 
  13  12   1        8.15       82.76     40.81 o 
  -9  13   1        0.68       39.66     35.47 o 
  -7  13   1       53.49      190.30     41.95 o 
  -6  13   1       42.11       71.32     33.18 o 
  -5  13   1      266.24      219.34     46.15 o 
  -4  13   1       18.12       33.12     26.42 o 
  -3  13   1      119.61      179.89     36.42 o 
  -2  13   1        2.51      -24.54     24.54 o 
  -1  13   1       32.35      161.70     52.25 o 
   0  13   1      442.41      506.07     54.54 o 
   1  13   1      420.07      397.93     34.56 o 
   2  13   1       60.38       59.87     32.42 o 
   3  13   1      124.22       75.57     13.09 o 
   4  13   1       27.30        9.92     14.49 o 
   5  13   1      134.35      186.11     33.94 o 
   6  13   1      432.85      425.78     33.56 o 
   7  13   1     1551.99     1792.80    104.11 o 
   8  13   1       19.47       46.53     22.50 o 
   9  13   1      369.70      344.75     32.42 o 
  10  13   1       28.32       24.97     14.09 o 
  11  13   1       53.95       39.63     19.83 o 
  12  13   1        5.03       11.06     35.09 o 
  13  13   1       37.80      -13.35     39.28 o 
  -9  14   1       80.60       36.99     39.28 o 
  -8  14   1        2.76       86.19     35.47 o 
  -7  14   1      119.35      143.77     43.86 o 
  -6  14   1      522.77      468.70     51.87 o 
  -5  14   1      240.22      191.06     43.48 o 
  -4  14   1       79.57       96.49     38.52 o 
  -3  14   1       55.83       23.50     24.27 o 
  -2  14   1       10.17       38.90     34.32 o 
  -1  14   1       96.24      144.75     27.09 o 
   0  14   1      356.97      331.35     74.18 o 
   1  14   1      350.76      346.22     36.08 o 
   2  14   1      934.86      954.94     86.19 o 
   3  14   1      280.23      326.22     31.68 o 
   4  14   1      319.88      281.07     40.04 o 
   5  14   1       65.05       -2.75     49.01 o 
   6  14   1      109.34       83.52     18.31 o 
   7  14   1      153.43      175.81     33.18 o 
   8  14   1        2.81      -21.74     24.03 o 
   9  14   1       73.11       93.18     16.63 o 
  10  14   1        9.85       12.59     20.98 o 
  -6  15   1        0.94      -25.93     34.70 o 
  -5  15   1       88.32       55.68     41.19 o 
  -4  15   1      535.57      559.84     59.49 o 
  -3  15   1      143.92      106.40     35.85 o 
  -2  15   1        2.40       54.54     38.14 o 
  -1  15   1       51.50       67.12     36.99 o 
   0  15   1       67.43       29.97     24.94 o 
   1  15   1      177.54      170.85     36.61 o 
   2  15   1        0.68      -13.23     22.92 o 
   3  15   1      172.65      213.22     29.74 o 
   4  15   1      539.91      688.47     57.97 o 
   5  15   1       19.77       52.69     22.59 o 
   6  15   1      146.70       64.65     25.06 o 
   7  15   1        7.15       72.08     31.65 o 
   8  15   1      148.21      172.00     23.64 o 
   9  15   1      270.60      333.69     28.22 o 
  10  15   1        5.62      -21.36     22.50 o 
  11  15   1       32.73       65.59     36.99 o 
  -6  16   1       41.29       49.96     38.52 o 
  -5  16   1       56.97       85.81     41.95 o 
  -4  16   1      108.86      141.87     43.86 o 
  -3  16   1       59.00       29.75     38.52 o 
  -2  16   1      626.15      724.59     66.36 o 
  -1  16   1       41.32       -2.29     41.57 o 
   0  16   1       18.37       22.12     37.76 o 
   1  16   1       97.30      109.83     37.76 o 
   2  16   1      554.75      591.50     64.83 o 
   3  16   1      144.42      124.80     25.62 o 
   4  16   1       73.94       54.92     12.20 o 
   5  16   1      272.62      278.78     46.15 o 
   6  16   1       41.83       48.43     32.42 o 
   7  16   1        4.37        9.15     19.07 o 
   8  16   1       54.44      -19.83     19.83 o 
   9  16   1       53.30       95.72     28.60 o 
  -3  17   1      220.89      216.23     47.29 o 
  -1  17   1       76.79      111.74     36.99 o 
   0  17   1      181.72      139.96     38.52 o 
   1  17   1      127.77      175.05     41.95 o 
   2  17   1      432.80      461.45     57.20 o 
   3  17   1       28.82        0.00     31.27 o 
   6  17   1       10.75      -17.54     34.70 o 
   7  17   1        0.05       37.63     23.32 o 
   8  17   1        1.14        0.00     29.75 o 
   9  17   1       16.49      -27.46     29.37 o 
  -2  18   1        5.38      -38.14     38.14 o 
  -1  18   1      312.15      316.15     55.68 o 
   0  18   1       33.99      -35.09     35.09 o 
   1  18   1      112.44       94.96     38.14 o 
   3  18   1       60.24       19.83     36.23 o 
   5  18   1       11.01      -33.94     33.94 o 
   6  18   1       15.01       15.25     38.14 o 
   7  18   1        0.51       -8.77     34.32 o 
  -6 -17   2       84.02       73.60     38.14 o 
  -5 -17   2        2.76      -36.61     36.61 o 
  -4 -17   2      102.66      129.28     42.71 o 
  -3 -17   2        7.63       64.83     40.81 o 
  -2 -17   2       86.20      106.02     43.48 o 
   0 -17   2        7.85       63.31     35.85 o 
   2 -17   2       52.03      122.80     40.04 o 
  -8 -16   2        4.70      -29.37     29.37 o 
  -7 -16   2       53.78       22.12     33.94 o 
  -6 -16   2       25.38      -24.79     35.85 o 
  -5 -16   2        1.41        4.58     29.75 o 
  -4 -16   2      131.53      115.93     42.71 o 
  -3 -16   2      210.94      104.49     43.09 o 
  -2 -16   2      473.07      651.37     75.89 o 
  -1 -16   2      103.74      106.02     34.70 o 
   0 -16   2      146.69      108.69     38.90 o 
   1 -16   2        6.09       33.56     40.81 o 
   2 -16   2       26.68      107.54     40.81 o 
   4 -16   2      102.37       63.31     37.76 o 
   5 -16   2      354.88      363.82     56.06 o 
  -9 -15   2       27.69       67.12     29.75 o 
  -8 -15   2        9.37       -7.63     27.46 o 
  -7 -15   2      217.52      207.80     39.47 o 
  -6 -15   2      148.14      136.49     27.50 o 
  -5 -15   2       29.27       13.15     47.67 o 
  -4 -15   2        1.35       34.64     25.94 o 
  -3 -15   2      218.26      226.15     44.24 o 
  -2 -15   2       33.23       13.73     32.80 o 
  -1 -15   2      436.76      423.32     57.97 o 
   0 -15   2     1109.13     1086.89     94.20 o 
   1 -15   2       67.77      181.53     39.66 o 
   2 -15   2        3.55      -30.89     32.80 o 
   3 -15   2        0.29      -37.76     37.76 o 
   4 -15   2      221.63      208.61     43.48 o 
   5 -15   2        9.14       -1.91     40.42 o 
   6 -15   2       41.72      -27.84     39.28 o 
 -10 -14   2       46.06       49.96     25.93 o 
  -9 -14   2        1.58      -19.32     19.33 o 
  -8 -14   2       34.53       47.18     58.35 o 
  -7 -14   2       54.80       84.14     23.45 o 
  -6 -14   2      221.02      289.91     28.78 o 
  -5 -14   2      466.64      477.45     40.18 o 
  -4 -14   2      153.13      147.20     31.65 o 
  -3 -14   2       18.26      -33.37     33.37 o 
  -2 -14   2        4.71       19.84     53.01 o 
  -1 -14   2      609.63      599.60     45.99 o 
   0 -14   2       16.26      -25.40     25.40 o 
   1 -14   2      261.77      204.03     44.62 o 
   2 -14   2      417.23      344.75     51.48 o 
   3 -14   2      237.88      112.12     36.61 o 
   4 -14   2      218.86      119.37     41.95 o 
   5 -14   2      723.25      689.13     69.03 o 
   6 -14   2      153.51      102.97     38.52 o 
 -11 -13   2       50.26       82.76     23.64 o 
 -10 -13   2      237.34      223.86     23.26 o 
  -9 -13   2      220.82      212.75     41.76 o 
  -8 -13   2        6.79        3.05     20.14 o 
  -7 -13   2        4.93        9.82     24.41 o 
  -6 -13   2      338.40      339.41     40.04 o 
  -5 -13   2      546.69      560.75     40.23 o 
  -4 -13   2      219.74      272.95     37.56 o 
  -3 -13   2      614.79      614.00     57.20 o 
  -2 -13   2      224.68      162.42     27.75 o 
  -1 -13   2       39.60       69.79     30.13 o 
   0 -13   2       17.74       13.35     10.15 o 
   1 -13   2      172.60      215.33     41.19 o 
   2 -13   2      143.39      169.39     59.11 o 
   3 -13   2       44.22       55.51     25.88 o 
   4 -13   2       25.56      -24.41     36.23 o 
   5 -13   2      262.72      288.31     45.76 o 
   6 -13   2      250.37      261.24     47.29 o 
   7 -13   2       26.31      -31.27     33.94 o 
   9 -13   2       22.47       15.25     33.18 o 
 -11 -12   2      198.60      186.49     27.84 o 
 -10 -12   2      247.51      280.30     23.26 o 
  -9 -12   2      186.66      178.02     53.96 o 
  -8 -12   2     1820.52     2143.14    196.02 o 
  -7 -12   2      436.10      516.67     32.60 o 
  -6 -12   2       24.81      -17.75     19.25 o 
  -5 -12   2      308.51      308.88     38.90 o 
  -4 -12   2      927.77      960.28     72.84 o 
  -3 -12   2     1190.53     1458.29     70.04 o 
  -2 -12   2      204.37      149.88     26.01 o 
  -1 -12   2      671.80      629.50     41.25 o 
   0 -12   2        2.26        5.74     24.03 o 
   1 -12   2      111.43      108.29     11.33 o 
   2 -12   2       52.42       33.34     42.33 o 
   3 -12   2        2.32        1.16     23.71 o 
   4 -12   2      167.08      152.55     37.37 o 
   5 -12   2       87.04       66.74     37.37 o 
   6 -12   2       66.94       69.79     36.99 o 
   7 -12   2        1.83      -35.85     35.85 o 
   8 -12   2       37.23       -4.58     32.03 o 
   9 -12   2      149.86      136.91     40.81 o 
 -11 -11   2       86.65      123.18     17.54 o 
 -10 -11   2      116.75      121.66     24.41 o 
  -9 -11   2     1423.39     1625.00     63.31 o 
  -8 -11   2      775.11      919.33     40.87 o 
  -7 -11   2      107.28      119.08     22.50 o 
  -6 -11   2       59.84       61.40     24.79 o 
  -5 -11   2       40.33       29.84     18.31 o 
  -4 -11   2      985.28     1156.54    128.71 o 
  -3 -11   2       29.40        4.58     27.84 o 
  -2 -11   2     1669.82     1941.22     79.52 o 
  -1 -11   2     1000.13     1018.32    100.30 o 
   0 -11   2      727.76      624.05     60.64 o 
   1 -11   2        1.12        1.65     16.78 o 
   2 -11   2        1.97       10.61     10.47 o 
   3 -11   2        2.49       45.87     50.91 o 
   4 -11   2        1.92      -21.84     21.84 o 
   5 -11   2      182.53      205.94     41.19 o 
   6 -11   2      227.42      228.19     50.15 o 
   7 -11   2      351.83      285.96     30.85 o 
   8 -11   2        6.97      -35.47     35.47 o 
   9 -11   2       31.41      -31.65     34.32 o 
  10 -11   2      132.34      179.62     39.66 o 
 -12 -10   2       92.40      114.79     19.45 o 
 -11 -10   2        0.73       33.18     20.59 o 
 -10 -10   2      156.73      193.35     18.31 o 
  -9 -10   2       12.41        7.63     16.78 o 
  -8 -10   2     1011.73     1028.41     42.77 o 
  -7 -10   2     2060.15     2413.80     81.06 o 
  -6 -10   2     1450.45     1469.95     56.58 o 
  -5 -10   2        5.51       -6.15     16.21 o 
  -4 -10   2       22.90       18.38     32.99 o 
  -3 -10   2       58.86        4.73     25.55 o 
  -2 -10   2      763.13      803.66     43.12 o 
  -1 -10   2      443.88      328.93     28.99 o 
   0 -10   2     1431.21     1352.27     66.74 o 
   1 -10   2     3250.30     3337.56    226.15 o 
   2 -10   2      393.57      429.69     20.98 o 
   3 -10   2      198.74      202.36     26.15 o 
   4 -10   2      147.22      125.09     37.76 o 
   5 -10   2     1674.55     1871.90    183.06 o 
   6 -10   2      142.13      161.45     24.08 o 
   7 -10   2        4.62        2.67     21.57 o 
   8 -10   2       39.33       25.38     22.19 o 
   9 -10   2      107.53       73.22     34.32 o 
  10 -10   2      157.25      163.99     39.28 o 
  11 -10   2        8.89       41.57     33.56 o 
 -12  -9   2      351.88      317.68     24.03 o 
 -11  -9   2       43.47       42.33     14.87 o 
 -10  -9   2       26.10       20.59     14.87 o 
  -9  -9   2     1174.09     1152.49     46.53 o 
  -8  -9   2       10.63       14.49     25.93 o 
  -7  -9   2     1353.00     1450.39     52.25 o 
  -5  -9   2     1752.28     1729.52     66.55 o 
  -4  -9   2      725.96      619.05     32.04 o 
  -3  -9   2       48.20        8.73     16.78 o 
  -2  -9   2      344.41      483.69     28.70 o 
  -1  -9   2      106.32       96.49     27.84 o 
   0  -9   2     6145.03     6798.06    286.41 o 
   1  -9   2      130.40      151.47     36.99 o 
   2  -9   2     2427.64     2516.55    134.81 o 
   3  -9   2        6.52      -12.97     12.97 o 
   4  -9   2     1139.02     1115.96     58.25 o 
   5  -9   2      290.47      326.12     44.62 o 
   6  -9   2      333.55      237.97     39.66 o 
   7  -9   2     1085.35     1181.19     68.07 o 
   8  -9   2        9.15       12.81     24.79 o 
   9  -9   2        4.97       -8.77     30.13 o 
  10  -9   2       42.86       92.74     18.71 o 
  11  -9   2      105.16       90.65     19.83 o 
  12  -9   2      406.18      357.72     52.63 o 
 -12  -8   2      211.25      199.07     23.26 o 
 -11  -8   2        1.63       31.27     19.83 o 
 -10  -8   2       17.40      -13.73     13.73 o 
  -9  -8   2      280.09      248.27     19.83 o 
  -8  -8   2     1848.64     2028.48     66.36 o 
  -7  -8   2     1370.72     1334.27     56.82 o 
  -6  -8   2      285.29      278.85     34.89 o 
  -5  -8   2      696.13      621.47     28.60 o 
  -4  -8   2      572.17      604.52     30.89 o 
  -3  -8   2      175.56      101.13     17.25 o 
  -2  -8   2      600.69      569.11     30.81 o 
  -1  -8   2     2621.73     2603.96    132.72 o 
   0  -8   2     1633.95     1557.64    113.27 o 
   1  -8   2     2079.79     2165.44     77.66 o 
   2  -8   2     5128.00     5376.30    165.13 o 
   3  -8   2       22.52       -0.58     10.73 o 
   4  -8   2      425.94      415.91     45.95 o 
   5  -8   2       94.84       86.21     21.38 o 
   6  -8   2     1006.79      853.49     59.87 o 
   7  -8   2        6.47       -0.29     21.84 o 
   8  -8   2       65.05       90.92     27.46 o 
   9  -8   2       84.86       72.23     15.77 o 
  10  -8   2        7.08       19.93     23.84 o 
  11  -8   2        1.83      -21.17     21.17 o 
  12  -8   2       54.87       92.70     18.78 o 
  13  -8   2      170.75      164.75     27.08 o 
 -12  -7   2      161.42      100.30     12.20 o 
 -11  -7   2      263.47      200.22     15.25 o 
 -10  -7   2       29.62       57.20     17.54 o 
  -9  -7   2      174.08      189.92     16.78 o 
  -8  -7   2       83.91       27.84     14.11 o 
  -7  -7   2      134.37      155.60     16.78 o 
  -6  -7   2      160.19      228.13     29.17 o 
  -5  -7   2      644.55      628.25     27.25 o 
  -4  -7   2      517.11      574.87     31.19 o 
  -3  -7   2     4086.95     3820.28    114.07 o 
  -2  -7   2       65.29       33.88     17.86 o 
  -1  -7   2     1051.81      918.25     75.32 o 
   0  -7   2       79.86       60.68     21.81 o 
   1  -7   2     6184.05     6329.99    278.78 o 
   2  -7   2      279.60      201.50     42.33 o 
   3  -7   2       98.32       23.14     37.95 o 
   4  -7   2      100.65      103.73     17.16 o 
   5  -7   2      400.97      433.99     40.04 o 
   6  -7   2       63.29       65.36     13.84 o 
   7  -7   2      672.80      789.13     40.27 o 
   8  -7   2       13.95       16.17     14.72 o 
   9  -7   2      354.31      308.95     22.35 o 
  10  -7   2       11.09      -18.58     18.58 o 
  11  -7   2      277.88      189.21     27.63 o 
  12  -7   2       76.08       96.49     26.31 o 
  13  -7   2        3.76       10.88     24.60 o 
  14  -7   2       61.28       48.45     44.62 o 
 -12  -6   2       38.96       83.52     15.64 o 
 -11  -6   2      150.62      135.00     13.73 o 
 -10  -6   2      590.15      519.42     23.64 o 
  -9  -6   2       11.93       -4.58     11.44 o 
  -8  -6   2     1995.93     2004.07     64.45 o 
  -7  -6   2      773.12      611.33     26.70 o 
  -6  -6   2      197.35      141.02     13.41 o 
  -5  -6   2       17.32      135.15     19.21 o 
  -4  -6   2      689.46      630.12     75.89 o 
  -3  -6   2     3042.60     3254.17     95.32 o 
  -2  -6   2       57.40        5.07     17.03 o 
  -1  -6   2        7.55       33.36     30.51 o 
   0  -6   2     2317.32     2432.56     75.17 o 
   1  -6   2      370.64      666.45     35.60 o 
   2  -6   2       54.10       16.78     13.35 o 
   3  -6   2     1253.79      993.53     75.51 o 
   4  -6   2     2147.62     2203.61    181.34 o 
   5  -6   2     1034.20      938.57     37.64 o 
   6  -6   2     1234.91     1236.05    140.72 o 
   7  -6   2     1776.01     1908.34    112.31 o 
   8  -6   2       26.34       42.89     49.20 o 
   9  -6   2      112.87      140.52     20.63 o 
  10  -6   2      271.85      307.22     23.12 o 
  11  -6   2       60.60       90.00     41.19 o 
  12  -6   2      704.40      561.80     42.24 o 
  13  -6   2      177.61      192.97     39.28 o 
  14  -6   2        0.59       61.32     28.41 o 
 -12  -5   2      109.67      109.07     17.16 o 
 -11  -5   2      295.57      317.30     25.17 o 
 -10  -5   2       19.22       16.78     11.82 o 
  -9  -5   2      359.56      317.30     17.54 o 
  -8  -5   2     1076.98      999.94     36.61 o 
  -7  -5   2      517.71      511.41     23.26 o 
  -6  -5   2     1160.53     1024.35     35.85 o 
  -5  -5   2       57.06       62.44     13.08 o 
  -4  -5   2     1033.52      945.22     33.28 o 
  -3  -5   2      112.47      225.81     66.74 o 
  -2  -5   2     7040.83     6916.41    178.37 o 
  -1  -5   2    14978.26    14572.06    539.25 o 
   0  -5   2      595.83      715.88     30.66 o 
   1  -5   2     3068.90     3086.34     92.69 o 
   2  -5   2     3260.23     3382.20    228.82 o 
   3  -5   2     1280.68     1044.86     60.64 o 
   4  -5   2      115.40      128.76     22.69 o 
   5  -5   2      135.85      433.98    156.55 o 
   6  -5   2     1356.67     1560.38    121.08 o 
   7  -5   2     2016.49     1834.28    187.82 o 
   8  -5   2      640.75      914.19    155.02 o 
   9  -5   2      370.03      416.76     57.01 o 
  10  -5   2       57.66       55.82     30.13 o 
  11  -5   2      465.41      347.97     35.28 o 
  12  -5   2       67.59      215.57     53.39 o 
  13  -5   2      382.81      843.91     76.46 o 
  14  -5   2      152.56       83.42     23.56 o 
 -12  -4   2      349.42      328.36     25.17 o 
 -11  -4   2      158.61      137.67     17.54 o 
 -10  -4   2      755.40      786.37     27.46 o 
  -9  -4   2      759.00      657.47     26.31 o 
  -8  -4   2     1100.23     1010.24     35.85 o 
  -7  -4   2     3597.61     3487.58     96.49 o 
  -6  -4   2      513.26      328.74     17.54 o 
  -5  -4   2      244.65      223.10     14.11 o 
  -4  -4   2     2818.66     2886.69     79.42 o 
  -3  -4   2     1199.93     1140.44     37.08 o 
  -2  -4   2      129.25       31.27     18.31 o 
  -1  -4   2       56.19      608.28     43.48 o 
   0  -4   2    14400.33    12801.58    317.98 o 
   1  -4   2     2510.98     2393.83    100.30 o 
   2  -4   2    10005.98     9411.88    694.08 o 
   3  -4   2      162.63      239.59     30.32 o 
   4  -4   2       24.36      -14.87     14.87 o 
   5  -4   2     3032.63     2561.81     67.29 o 
   6  -4   2     2671.48     2759.89     74.38 o 
   7  -4   2      489.14      584.40     33.50 o 
   8  -4   2     2101.35     2086.51    184.96 o 
   9  -4   2       54.29       61.76     27.08 o 
  10  -4   2      115.44      214.28     52.63 o 
  11  -4   2        1.05        8.16     15.25 o 
  12  -4   2      873.61      833.92     37.61 o 
  13  -4   2      625.48      618.34     49.20 o 
  14  -4   2       84.65      222.75     35.85 o 
 -13  -3   2      908.06     1140.66     50.72 o 
 -12  -3   2     1653.31     1825.59     75.13 o 
 -11  -3   2      490.83      438.19     25.17 o 
 -10  -3   2      299.59      324.92     20.98 o 
  -9  -3   2       14.90       -3.05     16.78 o 
  -8  -3   2     3942.66     3677.50    102.21 o 
  -7  -3   2     1098.73     1049.14     35.09 o 
  -6  -3   2      473.16      485.48     20.98 o 
  -5  -3   2      540.92      451.54     19.83 o 
  -4  -3   2     3048.57     2775.57     75.13 o 
  -3  -3   2      851.97      765.00     28.18 o 
  -2  -3   2     4896.02     4216.46    164.75 o 
  -1  -3   2    10743.13     9474.22    278.02 o 
   3  -3   2    21651.37    19809.67    384.25 o 
   4  -3   2     1253.52     1282.62     75.13 o 
   5  -3   2     2263.90     2086.90    152.55 o 
   6  -3   2     1116.96      944.76     41.53 o 
   7  -3   2    13959.77    13043.93    348.40 o 
   8  -3   2     2586.33     2381.86     83.41 o 
   9  -3   2     1513.28     1346.10    181.53 o 
  10  -3   2        1.65       24.94     19.02 o 
  11  -3   2      318.21      281.27     20.88 o 
  12  -3   2       27.82       12.85     19.30 o 
  13  -3   2      166.26      125.06     17.23 o 
  14  -3   2      249.52      248.65     32.03 o 
 -16  -2   2      175.78      195.26     54.15 o 
 -13  -2   2     1427.82     2068.91     80.85 o 
 -12  -2   2       22.34      303.57     26.31 o 
 -11  -2   2     1118.68     1202.83     50.34 o 
 -10  -2   2      499.10      578.15     28.22 o 
  -9  -2   2      282.81      194.50     20.21 o 
  -8  -2   2      118.82      220.81     30.89 o 
  -7  -2   2     4069.14     3501.69    149.11 o 
  -6  -2   2     5757.25     5192.28    205.17 o 
  -5  -2   2      321.38      293.65     16.02 o 
  -4  -2   2      966.22      900.78     30.89 o 
  -3  -2   2       95.88       78.94     14.49 o 
  -2  -2   2      695.02      702.46     35.85 o 
  -1  -2   2       40.39       92.29     17.16 o 
   4  -2   2     5468.18     5152.83    181.91 o 
   5  -2   2     1623.15     1633.19     53.42 o 
   6  -2   2    15581.52    14904.51    304.77 o 
   7  -2   2     1348.48     1429.91     49.01 o 
   8  -2   2     2692.62     2613.37     86.71 o 
   9  -2   2      586.58      484.79     48.43 o 
  10  -2   2        7.30      -16.97     16.97 o 
  11  -2   2       84.25       82.52     33.18 o 
  12  -2   2      168.02      114.03     24.41 o 
  13  -2   2      119.23      143.65     26.70 o 
  14  -2   2        4.79       30.13     20.98 o 
  15  -2   2       45.26       42.33     35.85 o 
 -16  -1   2      145.07      250.18     52.63 o 
 -12  -1   2     1180.21     1523.17     64.07 o 
 -11  -1   2     3115.30     3662.25    134.62 o 
 -10  -1   2      257.46      338.65     24.03 o 
  -9  -1   2      284.52      274.58     21.36 o 
  -8  -1   2      509.09      507.61     38.71 o 
  -7  -1   2      309.66      591.56     26.01 o 
  -5  -1   2      105.72      190.91     13.48 o 
  -4  -1   2       54.79      -11.82     16.40 o 
  -3  -1   2     3110.52     2426.77     88.67 o 
  -2  -1   2      684.06      602.24     32.42 o 
   2  -1   2      607.36      619.85     36.42 o 
   4  -1   2    34024.10    36378.41   1190.62 o 
   5  -1   2     2300.62     2285.19     70.74 o 
   6  -1   2      900.59      938.21     41.57 o 
   7  -1   2     2068.81     1993.20     54.64 o 
   8  -1   2     4981.04     4672.42    133.70 o 
   9  -1   2       18.04       -0.76     17.16 o 
  10  -1   2       13.46       -8.70     11.73 o 
  11  -1   2        5.49       16.51     12.54 o 
  12  -1   2       41.97       13.76     34.32 o 
  13  -1   2        3.80       13.10     12.36 o 
  14  -1   2        2.11      -15.28     15.28 o 
  15  -1   2       27.68       40.42     36.61 o 
 -16   0   2      596.03      594.55     69.03 o 
 -15   0   2       19.95       -8.39     44.24 o 
 -14   0   2       51.09       35.47     20.59 o 
 -13   0   2       79.49      145.30     24.03 o 
 -12   0   2        4.55      345.52     29.37 o 
 -11   0   2       46.23     1094.90     61.02 o 
 -10   0   2      427.19      510.47     23.50 o 
  -9   0   2     1152.89     1184.52     58.35 o 
  -8   0   2     3258.15     3518.86    142.63 o 
  -7   0   2     5211.87     5629.71    208.23 o 
  -6   0   2     1823.64     1979.28     81.61 o 
  -5   0   2      142.68      169.71     14.55 o 
  -4   0   2      326.06      205.68     37.95 o 
  -3   0   2      159.64      270.69     53.39 o 
  -2   0   2    15655.56    14916.20    352.59 o 
   0   0   2        4.63       -8.39      8.39 o 
   3   0   2    16130.37    18697.58    308.46 o 
   4   0   2      348.93      355.73     21.17 o 
   5   0   2     4707.23     5151.39    138.45 o 
   6   0   2     2995.49     3627.16    142.25 o 
   7   0   2      861.27      814.84     56.44 o 
   8   0   2        3.02       -8.98      8.98 o 
   9   0   2     1763.39     1848.01     74.37 o 
  10   0   2       27.31       17.92     12.20 o 
  12   0   2      167.81      108.80     11.94 o 
  13   0   2      108.82      102.11     17.92 o 
  14   0   2        1.34        8.27     10.87 o 
 -15   1   2       53.84       14.87     39.66 o 
 -13   1   2      350.82      353.57     35.09 o 
 -12   1   2       35.03       66.34     59.87 o 
 -11   1   2        1.47      106.86    118.80 o 
 -10   1   2      254.88      252.61     19.37 o 
  -9   1   2      890.84     1030.45     55.30 o 
  -8   1   2       33.17      307.17     57.78 o 
  -7   1   2      580.44      778.14     45.00 o 
  -6   1   2     2904.07     2880.45    121.66 o 
  -5   1   2      928.60     1040.75     53.39 o 
  -4   1   2     1337.10     1448.64     60.26 o 
  -3   1   2     2743.72     2871.41     84.31 o 
  -2   1   2      371.19      443.38     18.40 o 
   0   1   2      761.40      684.17     32.80 o 
   1   1   2     2654.54     3483.86    408.63 o 
   3   1   2       14.85       50.78     11.82 o 
   4   1   2     6293.77     8310.26    524.19 o 
   5   1   2     8395.81    11057.79    590.73 o 
   7   1   2     2166.76     2686.66    155.02 o 
   8   1   2      140.61      213.26     10.59 o 
   9   1   2     1036.23     1052.29     30.01 o 
  10   1   2       13.06       21.55      7.81 o 
  11   1   2      142.21      155.42      9.28 o 
  12   1   2        5.86       89.62     31.27 o 
  13   1   2        9.06       90.00     36.61 o 
  14   1   2       63.55      102.21     43.09 o 
  16   1   2       35.14       66.74     41.57 o 
 -15   2   2      153.32      112.88     46.15 o 
 -14   2   2      132.29       93.00     21.88 o 
 -13   2   2        3.15        1.59     17.35 o 
 -12   2   2     1287.67     1388.93     78.56 o 
 -11   2   2      578.62      539.66     28.67 o 
 -10   2   2      326.12      290.22     30.89 o 
  -9   2   2       18.91      -10.30     20.59 o 
  -8   2   2     4182.63     4363.58    183.44 o 
  -7   2   2     2491.60     2420.42     81.83 o 
  -6   2   2     1531.27     1401.14     72.46 o 
  -5   2   2     4357.31     4202.97    127.13 o 
  -4   2   2      176.95      147.97     20.98 o 
  -2   2   2     1353.03     1470.82     76.85 o 
  -1   2   2      158.79      311.19     21.74 o 
   3   2   2    13998.74    18235.35    626.96 o 
   5   2   2      948.92     1054.86     54.92 o 
   6   2   2      255.09      287.93     28.98 o 
   8   2   2       82.91      488.15     49.20 o 
   9   2   2      266.78      388.99     53.39 o 
  10   2   2       55.33      172.00     36.23 o 
  11   2   2       12.12      286.02     49.96 o 
  12   2   2      251.57      360.01     48.43 o 
  13   2   2      327.84      389.76     48.43 o 
  14   2   2       38.57      340.18     47.67 o 
  15   2   2        0.15       96.87     45.00 o 
  16   2   2       52.07       60.26     41.95 o 
 -15   3   2       44.11       59.11     42.71 o 
 -14   3   2        0.31       11.82     37.76 o 
 -13   3   2      430.02      434.24     23.98 o 
 -12   3   2     1664.40     1614.86     59.79 o 
 -11   3   2        2.73       11.06     25.17 o 
 -10   3   2      342.22      430.71     25.95 o 
  -9   3   2      291.25      255.05     41.76 o 
  -8   3   2      323.39      247.06     20.60 o 
  -7   3   2       79.96       78.88     15.96 o 
  -6   3   2    11231.55    11360.40    403.29 o 
  -5   3   2      279.47      159.79     27.46 o 
  -4   3   2     2853.02     3116.37     95.93 o 
  -3   3   2      925.13     1021.30     56.82 o 
  -2   3   2      173.87       59.74     41.00 o 
  -1   3   2    27272.35    26129.62    623.71 o 
   1   3   2     1705.25     1597.92     58.73 o 
   2   3   2     4632.83     4412.30    383.46 o 
   3   3   2      720.80      712.01     41.95 o 
   4   3   2      349.53      381.75     32.42 o 
   5   3   2        2.69       21.74     19.83 o 
   6   3   2        8.31       73.22     24.41 o 
   7   3   2     4271.54     4706.04    215.09 o 
   8   3   2     2589.11     2648.20    143.77 o 
   9   3   2       73.52      688.75     73.98 o 
  10   3   2        2.40      -25.55     25.55 o 
  11   3   2     1390.80     1410.29     97.25 o 
  12   3   2      761.86      771.88     67.50 o 
  13   3   2        3.26      293.65     55.68 o 
  14   3   2      789.32      795.91     71.32 o 
  16   3   2        1.49       79.32     41.57 o 
 -15   4   2       74.76       55.68     42.33 o 
 -14   4   2      113.53      133.04     23.38 o 
 -13   4   2       55.97       61.09     17.68 o 
 -12   4   2       19.46       -5.60     16.72 o 
 -11   4   2     1246.68     1272.61     52.58 o 
 -10   4   2     3289.12     2974.25    103.54 o 
  -8   4   2      664.63      570.96     29.64 o 
  -7   4   2      218.66      157.12     25.93 o 
  -4   4   2      712.85      702.09     51.10 o 
  -3   4   2     1018.64      964.50    168.37 o 
  -2   4   2     2301.16     2414.86     81.23 o 
  -1   4   2      669.69      621.62     79.71 o 
   0   4   2     3970.71     3775.29    208.42 o 
   1   4   2      584.58      494.63     18.69 o 
   3   4   2     1711.41     1651.69     72.84 o 
   4   4   2     4428.98     4193.11    114.41 o 
   5   4   2     1427.27     1694.79     58.35 o 
   8   4   2      518.24      407.68     49.58 o 
   9   4   2     4489.58     4823.51    244.45 o 
  10   4   2       82.46      -34.32     34.32 o 
  11   4   2      572.70      486.24     51.87 o 
  12   4   2     1108.95      781.80     67.88 o 
  13   4   2     2082.61     2028.48    132.72 o 
  14   4   2      212.01      272.29     51.87 o 
  15   4   2       81.54       93.82     47.29 o 
  16   4   2       68.35       93.43     42.71 o 
 -14   5   2        0.91      -22.71     22.71 o 
 -13   5   2      313.37      204.65     22.08 o 
 -12   5   2      343.73      280.82     65.59 o 
 -11   5   2     1010.66      944.44     39.22 o 
 -10   5   2        0.06       14.92     16.85 o 
  -9   5   2     3362.08     3360.85    311.19 o 
  -8   5   2      822.60      771.12     61.02 o 
  -7   5   2      551.86      509.50     41.95 o 
  -5   5   2     7595.26     7609.38    308.91 o 
  -4   5   2     2804.83     2942.23    131.57 o 
  -3   5   2      764.16      873.33     54.92 o 
  -2   5   2       92.50       99.92     22.88 o 
   1   5   2     4510.82     4045.14    174.67 o 
   3   5   2     8008.41     7422.13    281.83 o 
   5   5   2      772.26      762.10     44.24 o 
   6   5   2     3746.23     3771.32    125.09 o 
   9   5   2     1917.52     1976.62    120.13 o 
  10   5   2     2418.23     2444.55    136.15 o 
  12   5   2        0.97      -12.97     33.94 o 
  13   5   2        4.42       36.61     33.94 o 
  14   5   2     1164.29      876.76     71.70 o 
  16   5   2      353.71      300.13     49.58 o 
 -14   6   2      144.92      117.08     32.03 o 
 -13   6   2      156.64       94.37     39.09 o 
 -12   6   2       13.12      -15.39     23.84 o 
 -11   6   2       43.63       29.75     20.98 o 
 -10   6   2     1203.31     1285.31     46.60 o 
  -9   6   2      654.03      680.20     32.35 o 
  -8   6   2      879.72      836.63     35.47 o 
  -7   6   2      513.68      540.78     43.48 o 
  -6   6   2      230.45      211.66     27.46 o 
  -5   6   2      363.50      287.29     34.13 o 
  -4   6   2       29.26       17.92     40.04 o 
  -3   6   2     1952.37     2388.11    120.13 o 
  -2   6   2      441.21      612.82     37.18 o 
  -1   6   2      199.98      326.97     22.37 o 
   0   6   2      167.95      237.95     20.40 o 
   1   6   2      454.02      447.34     38.90 o 
   2   6   2     2528.64     2295.82     73.60 o 
   3   6   2    15844.12    14648.61    376.03 o 
   5   6   2     2573.42     2558.96    102.97 o 
   6   6   2     4601.49     4550.07    157.89 o 
   7   6   2     2173.63     2304.97     79.71 o 
  10   6   2     3777.90     4020.73    218.90 o 
  12   6   2       29.92      -27.84     30.13 o 
  13   6   2       35.99      -20.21     36.61 o 
  15   6   2       18.57       34.32     36.61 o 
 -14   7   2       47.63       43.98     27.46 o 
 -13   7   2        4.97       16.90     22.63 o 
 -12   7   2      176.32      126.68     24.20 o 
 -11   7   2       91.11       92.50     32.23 o 
 -10   7   2        2.69      -19.83     19.83 o 
  -9   7   2       70.49       16.78     19.83 o 
  -8   7   2      680.76      708.45     39.45 o 
  -7   7   2      315.99      294.94     24.66 o 
  -6   7   2       14.08       -2.67     16.86 o 
  -5   7   2      124.93      210.88     24.60 o 
  -4   7   2     1507.47     1412.96     85.04 o 
  -3   7   2     1504.91     1851.53     59.87 o 
  -2   7   2      923.31      931.60     29.88 o 
  -1   7   2     1352.18     1232.57     76.65 o 
   0   7   2      861.10      906.12     64.45 o 
   1   7   2      159.17      346.66     34.32 o 
   2   7   2      837.46      974.45    107.16 o 
   3   7   2      135.68      173.83     26.12 o 
   4   7   2     3504.83     3330.08    147.59 o 
   5   7   2     3577.10     2802.27    120.51 o 
   6   7   2     1573.70     1458.34     62.54 o 
   7   7   2       47.22       23.26     13.35 o 
  10   7   2      122.59      155.22     40.42 o 
  11   7   2      113.60      117.84     35.09 o 
  12   7   2      347.60      288.31     44.24 o 
  13   7   2      330.63      210.89     41.57 o 
  14   7   2       13.29      -38.14     38.14 o 
  15   7   2      148.12      168.94     40.81 o 
  16   7   2       25.16       61.02     43.48 o 
 -13   8   2        5.94       16.96     23.09 o 
 -12   8   2        8.61      -11.63     23.73 o 
 -11   8   2       32.75       28.00     17.27 o 
 -10   8   2      149.00      161.11     51.29 o 
  -9   8   2       61.63      105.69     17.50 o 
  -8   8   2      501.47      458.02     33.18 o 
  -7   8   2      290.78      284.94     42.14 o 
  -6   8   2       38.70       95.59     24.80 o 
  -5   8   2      185.28      217.38     21.36 o 
  -4   8   2      272.04      308.99     16.95 o 
  -3   8   2      296.25      657.75     46.21 o 
  -2   8   2       39.94     1328.68    136.91 o 
  -1   8   2     3964.15     4648.08    225.01 o 
   0   8   2     4705.02     4396.38    199.45 o 
   1   8   2     2061.69     1726.06     96.10 o 
   2   8   2     1432.81     1681.37    126.61 o 
   3   8   2       37.45        7.75     16.59 o 
   4   8   2       31.70        2.67     20.59 o 
   5   8   2      148.28      108.31     20.98 o 
   6   8   2       58.05       51.10     19.07 o 
   7   8   2     1009.37     1013.29     44.62 o 
   8   8   2     1110.00     1137.61     45.00 o 
   9   8   2      598.55      601.79     28.22 o 
  10   8   2      127.49      137.67     33.56 o 
  11   8   2      477.05      395.09     54.92 o 
  12   8   2      118.46       74.75     40.04 o 
  13   8   2       41.16       69.79     33.56 o 
  16   8   2       36.30       64.45     48.43 o 
 -13   9   2       33.00       -3.35     29.94 o 
 -12   9   2      401.22      492.04     40.62 o 
 -11   9   2       35.30       39.57     28.98 o 
 -10   9   2      257.61      237.41     23.12 o 
  -9   9   2      218.91      159.79     22.50 o 
  -8   9   2      431.67      494.50     78.37 o 
  -6   9   2     2024.22     2242.51    268.29 o 
  -5   9   2     3253.59     3657.88    391.47 o 
  -4   9   2        2.39       24.85      9.84 o 
  -3   9   2       47.54       44.62     41.38 o 
  -2   9   2      160.30      229.20     30.51 o 
  -1   9   2     3489.87     4375.40    235.68 o 
   0   9   2     1070.36     1627.67    112.50 o 
   1   9   2     1058.44     1080.44    114.03 o 
   2   9   2     2116.32     2103.88    208.99 o 
   3   9   2     1385.64     1396.05     78.75 o 
   4   9   2     1288.28     1164.31     71.32 o 
   5   9   2      370.13      346.28     31.65 o 
   6   9   2     1551.89     1586.10     74.75 o 
   7   9   2     2474.07     2522.35    100.30 o 
   8   9   2      410.11      498.83     28.98 o 
   9   9   2      214.20      264.88     44.81 o 
  10   9   2      435.75      327.32     32.99 o 
  11   9   2        6.89       38.90     35.09 o 
  13   9   2      321.20      200.22     39.66 o 
  14   9   2      504.83      354.67     59.49 o 
 -12  10   2       19.62       79.52     56.06 o 
 -11  10   2      453.53      499.89     46.53 o 
 -10  10   2      949.02      739.88     47.84 o 
  -9  10   2      251.07      317.67     39.66 o 
  -8  10   2      323.99      379.84     35.47 o 
  -7  10   2       46.76       48.05     17.54 o 
  -6  10   2     2255.14     2321.87    361.53 o 
  -5  10   2      347.43      493.49     38.81 o 
  -4  10   2     3964.54     4313.00    609.99 o 
  -3  10   2      923.16      884.91     49.21 o 
  -2  10   2        6.76       33.56     29.37 o 
   0  10   2     1777.11     1921.50    145.11 o 
   1  10   2     2272.76     2503.66    138.05 o 
   2  10   2     2177.49     2181.41     73.60 o 
   3  10   2      146.74      161.60     18.42 o 
   4  10   2      132.11      121.17     21.74 o 
   5  10   2      218.18      220.61     17.58 o 
   6  10   2      360.58      277.25     29.75 o 
   7  10   2       12.67      110.18     54.73 o 
   8  10   2      684.53      713.74     29.91 o 
   9  10   2      862.20      880.95     35.09 o 
  10  10   2        1.14       -6.48     32.80 o 
  11  10   2      227.07      182.86     13.36 o 
  12  10   2      240.19      114.03     39.28 o 
  13  10   2      273.08      230.73     45.38 o 
  14  10   2        1.14       72.08     41.57 o 
  15  10   2      146.12      154.83     42.71 o 
 -11  11   2      326.67      417.98     49.20 o 
 -10  11   2       13.61       -0.31     32.03 o 
  -9  11   2      536.81      687.02     90.00 o 
  -8  11   2      265.61      295.93     24.62 o 
  -7  11   2      266.73      350.92     49.01 o 
  -6  11   2       32.13      290.22     56.82 o 
  -5  11   2     2344.72     2169.20    111.74 o 
  -4  11   2     3847.27     4786.51    239.12 o 
  -3  11   2      318.90      393.18     38.48 o 
  -2  11   2      592.08      696.99     49.96 o 
  -1  11   2      106.97      208.99     31.27 o 
   0  11   2      244.97      224.78     38.71 o 
   1  11   2      480.62      398.91     44.24 o 
   2  11   2     3407.17     3436.86    181.15 o 
   3  11   2      865.51      908.41     66.74 o 
   4  11   2     2041.10     2176.07    122.04 o 
   5  11   2       79.38       53.01     16.78 o 
   6  11   2      352.70      348.64     22.43 o 
   7  11   2      225.94      188.93     19.42 o 
   8  11   2      740.37      768.45     43.86 o 
   9  11   2      307.92      336.99     31.27 o 
  10  11   2      835.16      923.28     46.91 o 
  11  11   2      444.05      442.00     27.46 o 
  14  11   2       41.55       23.64     43.09 o 
  15  11   2      337.34      319.20     57.97 o 
 -11  12   2       15.93       33.18     37.76 o 
 -10  12   2      337.14      351.24     54.54 o 
  -9  12   2      426.05      461.07     55.68 o 
  -8  12   2       50.30      115.17     41.19 o 
  -7  12   2      234.11      220.33     30.34 o 
  -6  12   2      174.99      295.18     46.15 o 
  -4  12   2      128.98      269.11     32.36 o 
  -3  12   2      984.47      963.49     58.05 o 
  -2  12   2     1545.46     1733.78    160.94 o 
  -1  12   2      164.42      101.10     26.12 o 
   0  12   2       17.09       -5.72     31.65 o 
   1  12   2      366.50      342.54     30.69 o 
   2  12   2        6.59      -16.02     28.22 o 
   3  12   2       14.84      133.86     28.60 o 
   4  12   2        0.30       36.99     32.03 o 
   5  12   2      343.04      324.92     25.17 o 
   6  12   2      325.50      347.02     21.44 o 
   7  12   2      161.47      125.98     31.27 o 
   8  12   2      876.19      917.56     43.09 o 
   9  12   2      268.60      193.59     17.22 o 
  10  12   2     1260.46     1425.54     67.12 o 
  11  12   2        5.16       37.23     14.08 o 
  12  12   2      330.57      258.57     47.29 o 
  13  12   2      117.46       65.98     40.42 o 
 -10  13   2        1.66       -1.53     42.33 o 
  -8  13   2      176.51      260.09     46.91 o 
  -7  13   2      203.59      337.51     50.34 o 
  -6  13   2       42.03       37.76     33.18 o 
  -5  13   2       18.97      -40.42     40.42 o 
  -4  13   2      422.92      363.44     46.91 o 
  -3  13   2       78.52       90.51     35.09 o 
  -2  13   2        4.12      158.58     38.90 o 
  -1  13   2      478.96      441.24     47.67 o 
   0  13   2       73.73      108.31     33.94 o 
   1  13   2      893.71     1019.01     74.37 o 
   2  13   2     1174.96     1140.99     62.54 o 
   3  13   2      318.36      361.29     17.12 o 
   4  13   2      811.23      816.12     40.42 o 
   5  13   2      925.52      943.88     48.05 o 
   6  13   2      125.14      103.99     18.31 o 
   7  13   2       97.70       92.53     17.73 o 
   8  13   2      180.70      189.92     28.22 o 
   9  13   2      483.33      429.04     34.70 o 
  10  13   2      193.31      176.57     20.21 o 
  12  13   2      351.26      284.12     49.20 o 
  13  13   2        0.60       61.02     42.33 o 
  14  13   2       29.59       36.99     40.81 o 
  -6  14   2        6.79      -24.79     38.90 o 
  -5  14   2      262.71      253.99     42.71 o 
  -4  14   2       68.87      -17.16     39.66 o 
  -3  14   2       29.14       -8.80     25.00 o 
  -2  14   2      133.50      210.87     46.34 o 
  -1  14   2       32.69       13.33     35.66 o 
   0  14   2       29.14      -40.81     41.19 o 
   1  14   2      365.48      343.61     45.76 o 
   2  14   2      224.12      167.24     29.09 o 
   3  14   2       73.74       82.14     33.94 o 
   4  14   2        2.99       14.11     14.11 o 
   5  14   2        0.09       14.49     27.46 o 
   6  14   2      381.99      372.61     24.53 o 
   7  14   2      477.83      418.84     30.68 o 
   8  14   2       24.33       65.98     28.98 o 
   9  14   2       74.90       70.56     21.55 o 
  10  14   2       48.52        7.47     16.45 o 
  11  14   2      183.58       98.01     37.37 o 
  -7  15   2        0.28      -34.32     35.85 o 
  -6  15   2      137.98       54.54     42.33 o 
  -5  15   2      158.67      118.60     39.28 o 
  -4  15   2       19.95       49.58     36.61 o 
  -3  15   2       46.82       16.02     35.09 o 
  -2  15   2        8.55      -25.55     37.76 o 
  -1  15   2        8.34      -28.22     36.61 o 
   0  15   2       95.39       57.97     39.66 o 
   1  15   2      256.83      310.81     44.62 o 
   2  15   2        2.49      144.16     38.52 o 
   3  15   2      140.65      108.31     36.99 o 
   4  15   2        2.83      -12.20     12.20 o 
   5  15   2       34.29       19.26     41.19 o 
   6  15   2      144.11      143.37     37.56 o 
   7  15   2       11.44      -14.30     15.64 o 
   8  15   2        0.49      -17.92     17.92 o 
   9  15   2        0.93       27.83     24.22 o 
  10  15   2        3.34       24.79     22.50 o 
  12  15   2        1.61       35.47     38.14 o 
  -5  16   2       37.33       -9.15     38.52 o 
  -4  16   2      271.02      218.90     45.76 o 
  -3  16   2      433.29      388.61     56.06 o 
  -2  16   2      116.82       82.37     41.19 o 
  -1  16   2      111.06       86.19     40.04 o 
   0  16   2       12.81       96.87     39.66 o 
   1  16   2      199.23      205.17     41.19 o 
   2  16   2       48.92       54.51     55.87 o 
   3  16   2       34.18       38.97     27.65 o 
   4  16   2        8.80       51.87     30.89 o 
   5  16   2        0.03      -13.07     13.92 o 
   6  16   2       15.22      -14.49     16.78 o 
   7  16   2       11.95      -14.87     30.13 o 
   8  16   2       18.69      -17.92     19.07 o 
   9  16   2      287.17      295.89     33.37 o 
  -4  17   2      665.28      826.04     78.94 o 
  -2  17   2      409.97      468.70     54.15 o 
  -1  17   2       24.26        6.10     39.28 o 
   0  17   2      331.60      332.17     49.96 o 
   1  17   2      111.15      129.28     40.04 o 
   2  17   2      140.64      228.44     35.85 o 
   3  17   2      126.32       97.25     33.94 o 
   4  17   2      223.40      173.14     42.71 o 
   6  17   2       34.53       36.08     24.23 o 
   7  17   2        0.14       -7.63     32.80 o 
   8  17   2       23.39       15.25     28.60 o 
   9  17   2      158.65      173.14     23.26 o 
  -2  18   2       87.69      101.82     40.81 o 
   1  18   2        0.05      -38.90     38.90 o 
   2  18   2      163.88      143.77     38.52 o 
   5  18   2       39.94      -34.32     34.32 o 
   6  18   2       63.64       61.40     35.09 o 
   7  18   2       35.62       51.87     36.23 o 
   8  18   2       12.49      -31.27     31.27 o 
   2  19   2        4.67       60.64     37.76 o 
  -5 -17   3       35.49       58.73     41.19 o 
  -4 -17   3        8.76      -16.78     38.52 o 
  -3 -17   3      129.99      206.70     46.53 o 
  -2 -17   3       24.62      -13.35     43.09 o 
  -1 -17   3        6.64        6.48     40.81 o 
   0 -17   3        2.60      -31.65     41.57 o 
   1 -17   3       75.50      144.16     47.67 o 
  -7 -16   3       84.20      114.79     36.99 o 
  -6 -16   3       13.13       16.02     34.32 o 
  -5 -16   3        9.18       11.06     33.94 o 
  -4 -16   3      201.71      229.20     46.15 o 
  -3 -16   3      264.36      364.20     59.49 o 
  -2 -16   3        8.63      -38.90     38.90 o 
  -1 -16   3      474.37      510.27     65.59 o 
   1 -16   3       27.13        6.48     34.32 o 
   2 -16   3      132.85       78.94     38.52 o 
   3 -16   3      448.41      493.11     64.83 o 
  -9 -15   3       58.94       69.03     32.42 o 
  -8 -15   3       57.92      150.26     35.47 o 
  -7 -15   3       26.37       -3.65     23.62 o 
  -6 -15   3      401.17      486.24     55.30 o 
  -5 -15   3       33.46      147.97     38.52 o 
  -4 -15   3       62.06       18.69     38.14 o 
  -3 -15   3      306.53      292.13     49.96 o 
  -2 -15   3     1138.43     1399.61    115.93 o 
  -1 -15   3      249.36      259.71     50.72 o 
   0 -15   3      277.09      247.89     46.91 o 
   1 -15   3      253.92      223.48     40.81 o 
   2 -15   3       51.50       -9.53     31.65 o 
   3 -15   3       24.68        2.29     32.80 o 
   4 -15   3       32.86      -39.28     39.28 o 
   5 -15   3      404.92      384.80     54.92 o 
   6 -15   3      153.86      152.93     42.71 o 
 -10 -14   3        2.09       57.59     29.37 o 
  -9 -14   3        3.43       15.04     20.07 o 
  -8 -14   3      104.46       87.15     22.79 o 
  -7 -14   3      526.33      546.11     54.15 o 
  -6 -14   3      159.43      125.07     25.66 o 
  -5 -14   3       32.12       30.13     31.65 o 
  -4 -14   3        8.71        5.86     22.17 o 
  -3 -14   3      219.17      305.09     45.00 o 
  -2 -14   3      198.96      131.20     28.88 o 
  -1 -14   3      826.51      978.58     84.28 o 
   0 -14   3     1493.52     1787.84     63.69 o 
   1 -14   3      219.83      220.81     16.78 o 
   2 -14   3       44.81        3.43     38.90 o 
   3 -14   3       22.97       24.79     36.99 o 
   4 -14   3      174.09      176.95     44.24 o 
   5 -14   3       43.12      -22.50     32.80 o 
   7 -14   3      167.84       84.28     37.76 o 
 -10 -13   3        0.47       -3.43     19.07 o 
  -9 -13   3        1.44      -24.03     31.65 o 
  -8 -13   3        2.13      -25.05     54.73 o 
  -7 -13   3        7.73       12.97     25.93 o 
  -6 -13   3      406.25      450.01     45.00 o 
  -5 -13   3     1067.02     1215.41     87.33 o 
  -4 -13   3      343.25      291.87     32.12 o 
  -3 -13   3       43.64       44.58     22.35 o 
  -2 -13   3       87.94       45.12     22.49 o 
  -1 -13   3      820.66      858.92     53.86 o 
   0 -13   3       25.32       18.57     15.06 o 
   1 -13   3      229.78      225.01     17.16 o 
   2 -13   3      322.49      282.65     36.61 o 
   3 -13   3       34.76       54.54     36.23 o 
   4 -13   3      170.16      219.28     40.42 o 
   5 -13   3       78.48      -32.80     37.76 o 
   6 -13   3       54.08       35.85     39.66 o 
   7 -13   3        2.26      -38.14     40.04 o 
   8 -13   3        1.34       -7.25     31.27 o 
 -11 -12   3      225.68      206.32     29.75 o 
 -10 -12   3      265.34      233.01     24.41 o 
  -9 -12   3      166.33      279.54     30.13 o 
  -8 -12   3        2.89      -16.70     19.38 o 
  -7 -12   3      288.47      348.19     35.47 o 
  -6 -12   3       54.16       69.70     23.26 o 
  -5 -12   3      179.39       76.27     28.60 o 
  -4 -12   3      101.89       79.47     48.24 o 
  -3 -12   3     1025.34     1140.71     64.26 o 
  -2 -12   3      524.11      511.08     39.74 o 
  -1 -12   3       28.68       11.06     28.22 o 
   0 -12   3       54.90       -3.63     31.46 o 
   1 -12   3      455.32      469.23     21.96 o 
   2 -12   3       87.07       60.58     17.35 o 
   3 -12   3        6.59      -23.27     23.27 o 
   4 -12   3       18.28      -11.82     33.18 o 
   5 -12   3       72.42      102.59     37.76 o 
   6 -12   3        0.99      -32.42     32.42 o 
   7 -12   3       82.31        8.77     38.14 o 
   8 -12   3        8.73      -32.80     32.80 o 
   9 -12   3       13.20       -3.43     36.61 o 
 -11 -11   3      226.87      227.67     30.89 o 
 -10 -11   3      187.11      162.84     24.79 o 
  -9 -11   3       13.46       90.76     21.36 o 
  -8 -11   3      352.51      370.25     41.00 o 
  -7 -11   3      133.04      159.83     23.26 o 
  -6 -11   3      223.59      189.78     21.77 o 
  -5 -11   3       94.15       59.11     19.42 o 
  -4 -11   3      596.00      675.42     39.30 o 
  -3 -11   3      918.15     1110.31     60.07 o 
  -2 -11   3       34.71       -5.48     20.33 o 
  -1 -11   3       91.08       80.00     20.95 o 
   0 -11   3      234.37      113.65     35.47 o 
   1 -11   3        0.78      -13.75     28.60 o 
   2 -11   3      306.25      329.12     20.21 o 
   3 -11   3      164.32      139.65     21.68 o 
   4 -11   3       49.20       67.24     40.62 o 
   5 -11   3        5.80       58.34     23.73 o 
   6 -11   3      208.07      181.53     38.90 o 
   7 -11   3       55.96      -25.89     25.89 o 
   8 -11   3       30.56       33.94     35.47 o 
   9 -11   3       25.38       -8.39     36.99 o 
  10 -11   3        0.18      -34.70     34.70 o 
 -12 -10   3       32.45       22.50     19.83 o 
 -11 -10   3       29.68       73.98     17.92 o 
 -10 -10   3      261.83      240.26     22.50 o 
  -9 -10   3      496.42      546.50     32.03 o 
  -8 -10   3       31.98       56.06     26.70 o 
  -7 -10   3       32.25        7.39     35.47 o 
  -6 -10   3       22.91       48.85     29.94 o 
  -5 -10   3        1.00       30.18     18.06 o 
  -4 -10   3      130.16      101.69     23.84 o 
  -3 -10   3       40.79       24.25     21.38 o 
  -2 -10   3      269.51      313.34     62.35 o 
  -1 -10   3      610.06      643.04     50.34 o 
   0 -10   3      898.54      884.26     44.31 o 
   1 -10   3      131.15      113.03     12.96 o 
   2 -10   3       78.99       33.58     13.16 o 
   3 -10   3      826.69     1024.05     36.67 o 
   4 -10   3      857.45      824.75     50.83 o 
   5 -10   3       14.55        3.92     23.30 o 
   6 -10   3       13.22       23.64     31.65 o 
   7 -10   3       15.03      -28.98     28.98 o 
   8 -10   3       76.74      105.12     56.25 o 
   9 -10   3       16.15        6.10     33.94 o 
  10 -10   3      118.35      152.16     36.99 o 
  11 -10   3      215.77      115.55     37.76 o 
 -12  -9   3       38.08       60.26     14.87 o 
 -11  -9   3       11.62        0.76     15.25 o 
 -10  -9   3       37.42       30.13     17.16 o 
  -9  -9   3       64.38        3.43     15.64 o 
  -8  -9   3     1569.97     1661.61     60.26 o 
  -7  -9   3      231.21      290.74     22.26 o 
  -6  -9   3      828.71      835.13     38.52 o 
  -5  -9   3      309.45      316.55     27.27 o 
  -4  -9   3      307.69      303.32     23.59 o 
  -3  -9   3      124.91       79.80     16.81 o 
  -2  -9   3      353.86      391.89     42.33 o 
  -1  -9   3     2349.25     2245.42     89.43 o 
   0  -9   3      431.99      429.91     57.97 o 
   1  -9   3     2977.29     3160.80    234.73 o 
   2  -9   3      278.37      312.48     16.95 o 
   3  -9   3     2934.51     3180.86    188.01 o 
   4  -9   3      234.10      159.86     17.18 o 
   5  -9   3     1131.57     1153.67     70.55 o 
   6  -9   3     1738.50     1879.90    207.46 o 
   7  -9   3       65.30       69.41     32.03 o 
   8  -9   3        3.50      -23.32     23.32 o 
   9  -9   3      228.82      212.80     35.85 o 
  10  -9   3      136.84      117.11     25.35 o 
  11  -9   3       18.22       22.28     23.81 o 
 -12  -8   3      266.17      255.51     17.54 o 
 -11  -8   3        6.20       23.64     13.73 o 
 -10  -8   3       37.80       16.78     14.87 o 
  -9  -8   3       50.82      113.27     17.16 o 
  -8  -8   3       59.26       26.70     16.40 o 
  -7  -8   3      133.68      145.68     16.78 o 
  -6  -8   3      137.60      152.42     22.12 o 
  -5  -8   3      532.51      567.14     28.71 o 
  -4  -8   3      397.89      337.88     21.82 o 
  -3  -8   3       47.17       15.20     16.03 o 
  -2  -8   3      920.60      990.12     60.83 o 
  -1  -8   3      501.29      678.98     49.20 o 
   0  -8   3     8384.63     8316.84    234.10 o 
   1  -8   3     1696.39     1891.96    104.49 o 
   2  -8   3     1196.61     1150.24     61.97 o 
   3  -8   3      323.24      297.85     53.77 o 
   4  -8   3     2868.91     2797.18    119.56 o 
   5  -8   3     1867.19     2083.74    106.21 o 
   6  -8   3      339.17      428.48     45.95 o 
   7  -8   3     1352.83     1419.33    145.87 o 
   8  -8   3      209.85      209.75     26.33 o 
   9  -8   3        1.07       30.73     29.56 o 
  10  -8   3       16.71       16.90     36.80 o 
  11  -8   3       50.13       90.08     19.33 o 
  12  -8   3      273.54      200.94     41.95 o 
  13  -8   3      185.40      233.88     30.07 o 
 -12  -7   3       18.21      -16.02     19.07 o 
 -11  -7   3      143.15      151.40     16.02 o 
 -10  -7   3       96.06       88.86     16.02 o 
  -9  -7   3       85.86       48.81     14.49 o 
  -8  -7   3       79.65      105.64     16.02 o 
  -7  -7   3       66.34       66.74     16.02 o 
  -6  -7   3     2202.41     2328.71     92.48 o 
  -5  -7   3     1603.30     1615.27     52.84 o 
  -4  -7   3       44.98       13.29     13.45 o 
  -3  -7   3     1550.65     1444.50     52.44 o 
  -2  -7   3     1336.43     1333.76     60.45 o 
  -1  -7   3     3137.26     2983.22     90.70 o 
   0  -7   3      557.58      455.84     40.04 o 
   1  -7   3      886.70      841.59     37.73 o 
   2  -7   3     3779.16     3586.65     86.41 o 
   3  -7   3       70.28        3.56     11.43 o 
   4  -7   3     2916.35     2842.20    188.01 o 
   5  -7   3     1147.28      968.44     75.70 o 
   6  -7   3     3830.85     3939.88    191.06 o 
   7  -7   3     3003.11     3219.48    162.46 o 
   8  -7   3        2.23      -19.38     19.38 o 
   9  -7   3      145.34      144.01     21.94 o 
  10  -7   3      157.14      107.95     29.56 o 
  11  -7   3       11.78       25.11     18.47 o 
  12  -7   3        0.00       55.68     34.70 o 
  13  -7   3       54.43        0.00     32.80 o 
  14  -7   3      403.15      378.52     40.42 o 
 -13  -6   3       33.10        8.77     18.31 o 
 -12  -6   3      104.38       79.71     14.11 o 
 -11  -6   3      587.72      451.92     23.64 o 
 -10  -6   3        5.03       -4.20     14.11 o 
  -9  -6   3     1477.80     1436.98     52.25 o 
  -8  -6   3      745.10      716.97     30.13 o 
  -7  -6   3     1989.87     2068.52     64.07 o 
  -6  -6   3     1849.07     1994.92     59.49 o 
  -5  -6   3       10.46       20.84     20.40 o 
  -4  -6   3      739.73      663.91     34.13 o 
  -3  -6   3     2176.25     2276.32     98.01 o 
  -2  -6   3      278.34      239.13     24.98 o 
  -1  -6   3      493.80      613.30     33.75 o 
   0  -6   3     2900.02     3391.80     98.29 o 
   1  -6   3    12225.89    11880.23    304.15 o 
   2  -6   3     2508.54     2310.81    118.99 o 
   3  -6   3       76.23       43.85     14.68 o 
   4  -6   3      548.31      550.20     86.38 o 
   5  -6   3     1638.27     1558.61    150.83 o 
   6  -6   3      936.00      955.03     41.90 o 
   7  -6   3     6518.96     6739.06    194.67 o 
   8  -6   3     3328.65     3743.09    105.83 o 
   9  -6   3     3234.70     3248.22    114.06 o 
  10  -6   3      147.96      150.51     21.93 o 
  11  -6   3       64.62       39.72     27.27 o 
  12  -6   3        5.70       91.72     50.91 o 
  13  -6   3        3.51       25.41     42.14 o 
  14  -6   3       20.39      -22.64     22.64 o 
 -13  -5   3        0.50       -7.63     11.06 o 
 -12  -5   3      130.03       48.05     18.31 o 
 -11  -5   3      563.82      547.26     24.41 o 
 -10  -5   3      390.34      380.22     21.36 o 
  -9  -5   3       62.97       38.90     19.07 o 
  -8  -5   3        3.84      -14.11     14.11 o 
  -7  -5   3      265.72      201.36     17.92 o 
  -6  -5   3      339.64      210.89     16.02 o 
  -5  -5   3     4067.10     3856.36    102.97 o 
  -4  -5   3     2675.06     2383.36     69.25 o 
  -3  -5   3      644.06      611.51     26.43 o 
  -2  -5   3      308.25      315.84     20.41 o 
  -1  -5   3      390.63      467.21     24.89 o 
   0  -5   3       13.47       57.64     24.11 o 
   1  -5   3      796.88      790.24     34.61 o 
   2  -5   3     2015.44     2036.77    134.43 o 
   3  -5   3     1729.25     1740.99     56.25 o 
   4  -5   3       34.52      -12.55     12.55 o 
   5  -5   3      263.46      242.93     21.74 o 
   6  -5   3      720.41      666.09     45.95 o 
   7  -5   3      611.06      712.76     31.97 o 
   8  -5   3      421.80      431.57     32.03 o 
   9  -5   3      132.60      135.56     26.89 o 
  10  -5   3     1059.59     1065.57    103.73 o 
  11  -5   3      676.12      692.20     83.33 o 
  12  -5   3       21.09       18.01     21.44 o 
  13  -5   3        8.07      192.97     32.42 o 
  14  -5   3        9.87       39.66     23.12 o 
 -13  -4   3      558.52      562.13     35.85 o 
 -12  -4   3       68.20       35.09     16.02 o 
 -11  -4   3        7.14      -17.54     17.54 o 
 -10  -4   3     1170.43     1072.40     36.61 o 
  -9  -4   3      174.28      200.98     16.02 o 
  -8  -4   3       92.11       96.49     14.11 o 
  -7  -4   3      644.96      643.36     26.31 o 
  -6  -4   3        3.21      -17.92     17.92 o 
  -5  -4   3      125.47       94.96     14.49 o 
  -4  -4   3     1032.42      914.89     46.53 o 
  -3  -4   3       18.64      107.36     17.47 o 
  -2  -4   3     5257.64     4810.79    227.48 o 
  -1  -4   3    11962.81    11678.92    414.54 o 
   0  -4   3     4535.45     3965.39    107.73 o 
   1  -4   3      133.68      148.34     46.15 o 
   2  -4   3      404.95      540.01     27.65 o 
   3  -4   3        6.10       69.84     12.76 o 
   4  -4   3      432.25      596.24     32.47 o 
   5  -4   3      154.94       90.32     15.09 o 
   6  -4   3     1395.44     1627.87     77.23 o 
   7  -4   3     1411.15     1251.46     48.77 o 
   8  -4   3       10.89       21.87     28.98 o 
   9  -4   3     2067.88     2161.44     81.56 o 
  10  -4   3      386.90      430.08     25.15 o 
  11  -4   3      132.46      127.25     22.69 o 
  12  -4   3      179.91      227.67     28.60 o 
  13  -4   3       22.62       98.77     26.31 o 
  14  -4   3       17.91       73.60     38.90 o 
 -13  -3   3        8.03        4.20     16.40 o 
 -12  -3   3      594.86      644.89     35.47 o 
 -11  -3   3      152.53      124.33     13.73 o 
 -10  -3   3      397.38      384.80     19.07 o 
  -9  -3   3     1783.23     1676.10     51.87 o 
  -8  -3   3     1688.16     1527.37     49.58 o 
  -7  -3   3     3094.51     2750.40     80.47 o 
  -6  -3   3     1138.79     1089.94     38.52 o 
  -5  -3   3     1159.62      996.89     34.70 o 
  -4  -3   3       33.25       83.14     14.11 o 
  -3  -3   3      200.08      181.53     14.49 o 
  -2  -3   3     2198.94     1593.79     50.27 o 
   2  -3   3    14020.13    13329.63    379.46 o 
   3  -3   3       37.07       33.45     10.20 o 
   4  -3   3      358.50      459.70     49.01 o 
   5  -3   3     7602.06     6965.01    131.18 o 
   6  -3   3     1122.09      965.23     54.15 o 
   7  -3   3       65.64        9.32     13.90 o 
   8  -3   3     2155.81     2087.52     74.28 o 
   9  -3   3       72.32      102.65     20.98 o 
  10  -3   3       10.61      -13.04     13.53 o 
  11  -3   3      145.21      227.92     60.83 o 
  12  -3   3      607.01      503.72     35.41 o 
  13  -3   3        5.30       17.86     33.18 o 
  14  -3   3        7.74       38.92     20.89 o 
 -13  -2   3      622.91      801.25     40.42 o 
 -12  -2   3     1525.37     1896.91     78.18 o 
 -11  -2   3        0.58       -2.29     13.35 o 
 -10  -2   3      303.65      238.35     22.88 o 
  -9  -2   3     1271.56     1136.09     39.28 o 
  -8  -2   3     3155.54     3069.99    141.11 o 
  -7  -2   3      919.41      843.20     55.30 o 
  -6  -2   3        2.58      -12.20     12.20 o 
  -5  -2   3      282.64      287.93     18.31 o 
  -4  -2   3     2474.90     2369.42     68.26 o 
  -3  -2   3     1878.97     1657.03     51.10 o 
  -1  -2   3       28.30      -26.70     26.70 o 
   0  -2   3    17354.14    14809.17    352.58 o 
   1  -2   3     8509.42     7027.54    174.69 o 
   3  -2   3     1351.96     1135.97     39.47 o 
   4  -2   3       13.34       -4.54     20.40 o 
   5  -2   3     1976.18     1920.70    116.51 o 
   6  -2   3     5337.62     5024.52    138.34 o 
   7  -2   3     8798.28     8051.96    309.67 o 
   8  -2   3      551.18      494.11     23.16 o 
   9  -2   3      434.03      378.55     19.89 o 
  10  -2   3      138.96       59.36     19.83 o 
  11  -2   3     1242.16     1122.24     41.33 o 
  12  -2   3       29.63       42.28     18.19 o 
  13  -2   3        3.55       10.48     41.00 o 
  14  -2   3       14.89       20.53     21.74 o 
 -14  -1   3      201.70      363.82     25.55 o 
 -13  -1   3     1202.53     1556.35     69.79 o 
 -12  -1   3      287.08      948.62     57.40 o 
 -11  -1   3     1006.11     1127.32     52.25 o 
 -10  -1   3      696.93      888.20     43.48 o 
  -9  -1   3        5.97      197.55     28.22 o 
  -8  -1   3       94.37      355.97     26.88 o 
  -7  -1   3     2421.38     2157.21     67.93 o 
  -6  -1   3     2332.43     1734.12     61.97 o 
  -5  -1   3     5589.41     5401.40    144.65 o 
  -4  -1   3     1372.60     1467.63     51.87 o 
  -3  -1   3        8.11      -18.69     18.69 o 
  -2  -1   3     1272.22     1008.38     37.37 o 
  -1  -1   3     2400.95     2469.34     67.88 o 
   0  -1   3      637.01      574.39     21.55 o 
   1  -1   3      905.17      955.06     30.31 o 
   2  -1   3     1143.91     1106.24     29.29 o 
   3  -1   3     3283.54     3436.56    132.33 o 
   4  -1   3      564.52      484.26     17.75 o 
   5  -1   3      645.03      748.42     23.35 o 
   6  -1   3     3303.27     3150.34     73.87 o 
   7  -1   3     2852.68     2394.99     59.97 o 
   8  -1   3     2309.17     2083.54     72.08 o 
   9  -1   3     1436.21     1340.64     40.83 o 
  10  -1   3       17.87        2.69     15.24 o 
  11  -1   3      104.60       96.69     42.52 o 
  12  -1   3       16.98       19.04     21.55 o 
  13  -1   3      214.61      198.64     37.56 o 
  14  -1   3       21.10       30.31     16.10 o 
 -14   0   3        6.50      101.06     22.50 o 
 -13   0   3        3.88      380.98     32.03 o 
 -12   0   3      837.24     1245.92     62.54 o 
 -11   0   3     1276.54     1715.38     80.85 o 
 -10   0   3     1675.21     1977.00     88.48 o 
  -9   0   3      773.11      911.84     47.67 o 
  -8   0   3        3.96      308.52     35.85 o 
  -7   0   3      107.53      290.68     19.33 o 
  -6   0   3      124.29      204.78     16.93 o 
  -4   0   3    23453.84    21917.73    523.29 o 
  -3   0   3     8557.57     7685.89    196.68 o 
  -2   0   3     4620.62     4038.08    107.89 o 
  -1   0   3    41440.11    34767.52    791.81 o 
   2   0   3      218.06      178.23     12.39 o 
   3   0   3     1081.59     1138.77     26.00 o 
   4   0   3     8710.19     9836.42    199.51 o 
   5   0   3     4466.38     5433.05    100.72 o 
   6   0   3      419.23      443.65     16.86 o 
   7   0   3     2007.01     2289.16    139.96 o 
   8   0   3     7121.88     7771.92    570.33 o 
   9   0   3     1721.35     1755.66     48.98 o 
  10   0   3       61.50       88.16     12.41 o 
  11   0   3      229.75      219.21     18.88 o 
  12   0   3       22.72       -9.98      9.98 o 
  13   0   3       59.51       44.21     13.16 o 
  14   0   3      160.87       98.77     12.59 o 
  16   0   3       34.84       34.70     41.95 o 
 -14   1   3        3.46       -8.77     23.26 o 
 -13   1   3       40.35       46.33     18.88 o 
 -12   1   3       93.40      254.37     32.03 o 
 -11   1   3        9.21      300.13     38.52 o 
 -10   1   3      236.41      559.84     44.62 o 
  -9   1   3     1631.86     1807.67     86.19 o 
  -8   1   3     1414.58     1391.22     73.22 o 
  -7   1   3       65.48      207.08     32.42 o 
  -6   1   3      743.80      681.88     44.24 o 
  -5   1   3     4381.19     4973.98    142.16 o 
  -4   1   3     5395.80    10396.58    265.35 o 
  -2   1   3    54124.00    46900.71   1075.25 o 
  -1   1   3     3630.20     3572.14    102.02 o 
   2   1   3      522.30      757.33     25.19 o 
   3   1   3       54.46       84.84     23.84 o 
   4   1   3       13.04       -8.77      8.77 o 
   5   1   3     9933.72    13967.86    515.03 o 
   6   1   3     2253.75     3215.30     86.55 o 
   7   1   3     1972.52     2652.79    217.76 o 
   8   1   3     4051.15     4768.68    181.34 o 
   9   1   3      117.22      179.62     15.25 o 
  10   1   3     1506.44     1860.59     74.94 o 
  11   1   3      162.11      194.41     15.83 o 
  12   1   3      136.44      148.35     42.71 o 
  13   1   3        0.12      -26.31     35.85 o 
  14   1   3       15.03       17.54     38.90 o 
 -15   2   3        7.09       19.83     40.42 o 
 -13   2   3     1202.19     1215.91     46.97 o 
 -12   2   3       99.77       68.16     18.78 o 
 -11   2   3      232.87      168.56     29.37 o 
 -10   2   3        9.39       33.18     22.12 o 
  -9   2   3     1110.49     1074.35     67.88 o 
  -8   2   3     2366.36     2626.84    120.13 o 
  -7   2   3     2544.82     2644.00    117.84 o 
  -6   2   3      240.88      210.51     25.17 o 
  -5   2   3       20.05      177.63     70.55 o 
  -4   2   3     3082.20     4114.60    517.89 o 
  -3   2   3       56.68       71.70     33.56 o 
  -1   2   3     6879.88     6691.16    174.11 o 
   0   2   3       40.44      280.68     22.88 o 
   1   2   3     1633.33     2092.17     83.90 o 
   2   2   3       19.91       55.83     32.03 o 
   3   2   3     8221.85    11294.89    268.86 o 
   4   2   3      520.94      587.07     39.28 o 
   5   2   3     4154.04     5417.67    109.45 o 
   6   2   3      183.05      251.70     11.82 o 
   7   2   3     1358.79     1742.46     87.33 o 
   8   2   3      558.24      634.21     47.67 o 
   9   2   3     1458.54     1798.52     97.63 o 
  10   2   3     1622.08     2030.01    117.84 o 
  11   2   3       54.76      524.38     58.35 o 
  13   2   3       98.40      112.50     37.37 o 
  14   2   3       20.94        8.77     39.66 o 
  15   2   3       80.52      144.92     39.66 o 
  16   2   3      208.60      283.74     51.10 o 
 -15   3   3        7.57      124.33     41.95 o 
 -14   3   3      200.01      213.95     28.98 o 
 -13   3   3       24.68      -21.68     24.22 o 
 -12   3   3      708.27      721.79     75.51 o 
 -11   3   3      326.67      321.87     31.27 o 
 -10   3   3       54.23        9.92     22.50 o 
  -9   3   3      139.94       62.54     26.31 o 
  -8   3   3      654.03      718.49     49.96 o 
  -7   3   3      733.56      474.42     39.66 o 
  -6   3   3       20.87      -10.30     23.26 o 
  -5   3   3     2484.02     2557.21     89.26 o 
  -4   3   3     2321.30     3015.32     95.80 o 
  -3   3   3       94.33       -9.92     20.59 o 
  -2   3   3      607.46      527.92     33.18 o 
  -1   3   3     3047.03     2948.17     88.91 o 
   0   3   3    19678.32    17730.04    607.13 o 
   1   3   3      183.51      107.58     12.39 o 
   2   3   3     5293.41     5157.80     92.85 o 
   3   3   3      420.16      469.01     35.85 o 
   4   3   3     1135.61     1336.31     34.29 o 
   5   3   3     1431.83     1676.48     45.76 o 
   6   3   3      843.25     1072.02     60.64 o 
   7   3   3       38.73      183.44     54.92 o 
   8   3   3      138.45       88.10     28.22 o 
   9   3   3      774.28      918.33     61.02 o 
  10   3   3      455.16      475.18     45.38 o 
  11   3   3     1908.48     2189.80    132.33 o 
  12   3   3      956.58      931.67     72.46 o 
  13   3   3      406.31      363.82     47.29 o 
  14   3   3        7.01      174.67     46.91 o 
  16   3   3      539.38      494.63     65.98 o 
 -15   4   3       11.26      -38.90     38.90 o 
 -14   4   3       11.76        7.98     22.43 o 
 -13   4   3      260.20      222.78     22.88 o 
 -12   4   3      998.52     1019.51     43.25 o 
 -11   4   3       15.98      -27.84     27.84 o 
 -10   4   3      383.92      458.02     42.71 o 
  -9   4   3       64.33       58.35     24.79 o 
  -8   4   3      443.59      397.38     36.23 o 
  -7   4   3       23.48       45.00     21.74 o 
  -6   4   3     1765.13     1944.26    149.69 o 
  -5   4   3     5217.78     5646.11    242.17 o 
  -4   4   3        2.66      -23.26     23.26 o 
  -3   4   3      233.29      276.87     29.37 o 
  -2   4   3     4267.28     3946.75    170.85 o 
  -1   4   3       76.54       45.00     21.74 o 
   0   4   3     1295.08     1179.75     57.01 o 
   1   4   3    18953.64    18154.23    447.65 o 
   2   4   3     1817.10     1636.39    142.25 o 
   3   4   3      609.99      504.36     17.96 o 
   4   4   3        8.86      -12.20     12.20 o 
   5   4   3     5914.28     6953.05    257.42 o 
   6   4   3     1806.04     2294.67    107.93 o 
   7   4   3     7629.39     8560.50    336.75 o 
   8   4   3     1593.58     1765.34    100.30 o 
   9   4   3       78.31      196.02     59.11 o 
  10   4   3       91.94      107.93     36.61 o 
  11   4   3      937.66      864.55     80.85 o 
  12   4   3       20.27      152.93     40.81 o 
  13   4   3      269.13      376.41     49.96 o 
  14   4   3      793.34      574.34     60.64 o 
  16   4   3       39.92      -12.59     38.52 o 
 -14   5   3       24.55       14.25     22.28 o 
 -13   5   3      250.99      210.54     37.95 o 
 -12   5   3        2.82      -16.94     16.94 o 
 -11   5   3      499.14      552.80     31.97 o 
 -10   5   3     1136.42      892.25     49.39 o 
  -9   5   3       50.06       23.25     17.43 o 
  -8   5   3      412.40      445.43     42.33 o 
  -7   5   3      499.65      499.32     33.56 o 
  -6   5   3     3613.16     3570.05    118.77 o 
  -5   5   3        2.36      -28.98     28.98 o 
  -4   5   3       21.47      -19.07     25.17 o 
  -3   5   3     1609.14     1633.01     95.72 o 
  -2   5   3       12.72        1.29     18.13 o 
  -1   5   3     2569.34     2728.28    121.46 o 
   1   5   3     1062.43      804.61     30.89 o 
   2   5   3     8541.81     7771.21    818.79 o 
   3   5   3     2149.79     1808.51    126.61 o 
   4   5   3        5.04      -19.83     19.83 o 
   5   5   3     1218.90     1167.93     31.79 o 
   6   5   3     3708.77     3827.00    127.76 o 
   7   5   3     3495.63     4057.34    187.63 o 
   8   5   3      592.81      484.71     51.87 o 
   9   5   3     4006.23     4542.06    230.34 o 
  10   5   3      877.95      820.32     67.50 o 
  12   5   3       44.41       32.03     34.32 o 
  13   5   3      621.37      663.19     64.07 o 
  15   5   3       46.77       -6.86     33.94 o 
 -14   6   3       23.09       28.85     41.38 o 
 -13   6   3        5.38       17.54     22.88 o 
 -12   6   3       62.71      111.12     91.72 o 
 -11   6   3      443.76      430.94     32.42 o 
 -10   6   3        1.42      -17.89     17.89 o 
  -9   6   3     1729.43     1791.70     75.13 o 
  -8   6   3      387.06      391.41     26.56 o 
  -7   6   3     1512.22     1505.18     60.98 o 
  -6   6   3      309.42      268.10     33.56 o 
  -4   6   3     6343.05     6386.39    790.95 o 
  -3   6   3       23.87      -11.78     23.26 o 
  -1   6   3      430.31      541.54     36.23 o 
   0   6   3     3837.44     3696.95     96.49 o 
   1   6   3     1388.50     1616.61     73.22 o 
   2   6   3     4530.75     3796.49    110.21 o 
   3   6   3     6245.12     5934.01    272.68 o 
   4   6   3     8011.93     7485.81    284.88 o 
   5   6   3     4059.78     3927.68    158.27 o 
   6   6   3      563.52      582.12     19.69 o 
   7   6   3     3518.04     3900.22    104.49 o 
   8   6   3     7118.26     8084.18    353.14 o 
   9   6   3     3259.32     3439.15    184.96 o 
  10   6   3       10.25        3.05     33.18 o 
  11   6   3      908.04      855.40     72.84 o 
  12   6   3      109.11        9.15     30.51 o 
  13   6   3        6.84      -33.94     33.94 o 
  14   6   3       59.35      103.35     36.61 o 
  16   6   3       94.21        0.00     42.71 o 
 -14   7   3       53.06       42.81     24.52 o 
 -13   7   3        6.37      -13.35     21.74 o 
 -12   7   3       48.58       50.10     17.41 o 
 -11   7   3       32.45       10.44     17.35 o 
 -10   7   3      282.00      261.65     24.41 o 
  -9   7   3      145.26      184.58     23.26 o 
  -8   7   3        6.46       24.41     27.08 o 
  -7   7   3      251.79      260.97     54.92 o 
  -6   7   3       42.16       -9.97     30.32 o 
  -5   7   3      984.57      845.99     44.07 o 
  -4   7   3      148.66      151.44     52.25 o 
  -3   7   3      487.26      799.44     40.61 o 
  -2   7   3      656.55      664.34     45.00 o 
  -1   7   3      990.00      893.54     60.64 o 
   0   7   3       49.85       66.27     17.89 o 
   1   7   3       35.32       98.28     38.33 o 
   2   7   3     1599.54     1540.14    251.89 o 
   3   7   3     2782.84     2368.90    141.87 o 
   4   7   3     1074.03      907.65     39.28 o 
   5   7   3      501.50      372.98     30.89 o 
   6   7   3      261.49      149.11     15.64 o 
   7   7   3        1.21       30.57     32.23 o 
   8   7   3      237.75      262.38     13.35 o 
   9   7   3      228.52      185.72     37.37 o 
  10   7   3     1203.54     1184.90     89.62 o 
  12   7   3      154.72       70.17     36.99 o 
  13   7   3       17.59        5.34     38.14 o 
  15   7   3       50.11      -28.98     35.47 o 
 -13   8   3       42.53       61.21     36.23 o 
 -12   8   3      132.41      114.74     18.94 o 
 -11   8   3        0.71        0.78     16.43 o 
 -10   8   3      122.66      107.43     29.17 o 
  -9   8   3      229.13      233.30     24.81 o 
  -8   8   3       54.36       45.38     19.07 o 
  -7   8   3      651.75      626.52     30.15 o 
  -6   8   3     1223.70     1255.84     56.44 o 
  -5   8   3       23.01       50.50     19.64 o 
  -4   8   3      346.18      386.70     46.91 o 
  -3   8   3     3581.95     3646.59    264.48 o 
  -2   8   3     5443.03     6174.29    392.62 o 
  -1   8   3     3008.26     3465.97    155.41 o 
   0   8   3      230.72      172.92     23.91 o 
   1   8   3        9.21       18.06     16.27 o 
   2   8   3      254.06      306.08     18.98 o 
   3   8   3      388.54      765.38     31.38 o 
   4   8   3     2678.08     2116.51    156.55 o 
   5   8   3     2002.65     1720.34    169.14 o 
   6   8   3     2679.45     2632.18     86.19 o 
   7   8   3      249.38      266.01     29.17 o 
   8   8   3      520.35      512.90     22.31 o 
   9   8   3      445.31      387.09     45.38 o 
  10   8   3        2.05       12.20     34.70 o 
  11   8   3      282.69      249.03     47.67 o 
  12   8   3     1072.02      816.12     77.04 o 
  13   8   3      266.35      270.39     49.58 o 
  16   8   3       20.04       27.46     40.81 o 
 -13   9   3      106.73       98.85     27.10 o 
 -12   9   3       11.42      -27.05     27.05 o 
 -11   9   3      223.89      197.33     21.94 o 
 -10   9   3        9.05       68.51     73.22 o 
  -9   9   3       57.66       83.11     17.95 o 
  -8   9   3      232.67      232.25     25.55 o 
  -7   9   3     2574.04     2731.78    192.40 o 
  -6   9   3      597.28      515.87     53.58 o 
  -5   9   3     1092.14     1227.54     42.77 o 
  -4   9   3       92.20      226.35    105.26 o 
  -3   9   3      490.03     1506.40    151.02 o 
  -2   9   3       71.86      231.11     80.85 o 
  -1   9   3     4610.91     5185.73    444.29 o 
   0   9   3     2663.37     3028.67    108.92 o 
   1   9   3      866.48     1009.27     55.68 o 
   2   9   3      105.71       75.89     16.78 o 
   3   9   3     1250.11     1223.04     47.67 o 
   4   9   3       11.12       26.79     29.56 o 
   5   9   3      124.38      189.88    117.08 o 
   6   9   3      714.54      643.94     50.53 o 
   7   9   3      802.25      758.54     33.94 o 
   8   9   3     1022.06     1015.96     43.48 o 
   9   9   3     1527.35     1388.12    113.46 o 
  10   9   3       86.90       91.53     31.65 o 
  12   9   3      594.85      482.05     59.49 o 
  13   9   3        0.75      -30.13     38.14 o 
  14   9   3      224.06      168.18     46.15 o 
  16   9   3      167.18      213.56     43.48 o 
 -12  10   3      392.83      474.62     39.90 o 
 -11  10   3      378.94      404.73     36.12 o 
 -10  10   3      363.14      259.33     24.20 o 
  -9  10   3      159.97      126.90     20.15 o 
  -8  10   3       53.47       58.53     23.64 o 
  -7  10   3       95.89       70.77     48.24 o 
  -6  10   3     2238.56     2626.11    152.74 o 
  -5  10   3     1348.41     1560.60     83.90 o 
  -4  10   3      127.62      163.76     22.80 o 
  -3  10   3      244.59      272.70     46.53 o 
  -2  10   3      509.93      463.24     35.67 o 
  -1  10   3     1665.15     2129.54    128.90 o 
   0  10   3      436.00      705.91     98.01 o 
   1  10   3      631.28      546.88     50.34 o 
   2  10   3     2598.57     2681.38    144.16 o 
   3  10   3      743.80      701.83     44.05 o 
   4  10   3     2008.38     1930.85    157.12 o 
   5  10   3     1270.89     1124.65     50.72 o 
   6  10   3       41.00       41.57     15.64 o 
   7  10   3     1431.72     1415.63     56.06 o 
   8  10   3      112.19       85.01     11.63 o 
   9  10   3      219.54      241.02     16.78 o 
  10  10   3      411.37      354.13     19.81 o 
  11  10   3      205.30      110.21     36.99 o 
  12  10   3       17.34       63.69     32.80 o 
  15  10   3       31.74      101.82     40.81 o 
 -11  11   3      247.45      337.13     48.43 o 
 -10  11   3      513.80      562.38     40.85 o 
  -9  11   3       19.16       39.36     33.75 o 
  -8  11   3       14.43       13.73     37.37 o 
  -7  11   3      174.12      212.57     19.54 o 
  -6  11   3     1430.77     1556.46    142.06 o 
  -5  11   3        9.02      311.58     49.58 o 
  -4  11   3      297.03      281.83     38.14 o 
  -3  11   3     1764.28     1693.29    141.68 o 
  -2  11   3       62.21      260.73    115.17 o 
  -1  11   3      171.09      377.21    140.53 o 
   0  11   3      475.05      534.53     38.04 o 
   1  11   3       56.66      406.15     62.16 o 
   2  11   3       12.87       99.45     22.09 o 
   3  11   3       35.73       67.12     13.35 o 
   4  11   3      266.67      269.16     17.71 o 
   5  11   3      617.10      557.94     31.65 o 
   6  11   3     1264.59     1170.61     62.54 o 
   7  11   3      381.69      284.04     17.70 o 
   8  11   3        5.75       28.22     26.31 o 
   9  11   3      811.10      721.80     54.73 o 
  10  11   3       11.56       28.22     12.97 o 
  11  11   3       49.89       25.17      8.39 o 
  12  11   3      130.43       90.38     37.37 o 
  13  11   3      365.23      209.75     45.38 o 
  14  11   3       16.77       22.12     41.95 o 
  15  11   3      133.63       70.93     46.53 o 
 -10  12   3        1.25       77.42     42.33 o 
  -9  12   3      205.93      186.87     44.24 o 
  -8  12   3      559.30      761.49    105.26 o 
  -7  12   3        0.83      -36.99     36.99 o 
  -6  12   3        7.57       45.38     37.76 o 
  -5  12   3     1008.58     1191.63    197.55 o 
  -4  12   3     1341.76     1345.08    211.47 o 
  -3  12   3      910.91     1022.44     70.17 o 
  -2  12   3      425.67      335.43     94.39 o 
   0  12   3       42.07       25.17     31.27 o 
   1  12   3       72.89       48.99     25.55 o 
   2  12   3       53.32       73.22     25.55 o 
   3  12   3      234.02      219.07     19.64 o 
   4  12   3     1716.23     1827.38    197.17 o 
   5  12   3       86.41       67.12     17.16 o 
   6  12   3        0.59       -7.17     13.39 o 
   7  12   3      532.72      420.65     29.75 o 
   8  12   3      388.02      379.08     25.93 o 
   9  12   3      874.21      889.72     39.28 o 
  10  12   3      205.00      180.00     18.31 o 
  11  12   3      332.54      385.14     21.31 o 
  12  12   3        4.90        1.14     32.80 o 
  13  12   3      194.13      168.94     43.48 o 
 -10  13   3      312.55      266.19     49.20 o 
  -9  13   3      246.83      205.94     42.33 o 
  -8  13   3       51.50      108.31     40.81 o 
  -7  13   3      517.44      535.82     54.15 o 
  -6  13   3       30.91      105.26     38.90 o 
  -5  13   3      103.37      328.37    106.21 o 
  -4  13   3        9.91      125.47     42.71 o 
  -3  13   3      219.68      290.36     33.37 o 
  -2  13   3     2271.71     2544.38    330.07 o 
  -1  13   3      128.66      182.77     27.46 o 
   0  13   3      220.10      194.29     28.79 o 
   1  13   3       53.98      127.83     76.08 o 
   2  13   3      346.79      352.76     42.33 o 
   3  13   3        8.41      225.77     45.00 o 
   4  13   3       82.28       91.15     15.25 o 
   5  13   3      842.79      980.85     38.63 o 
   6  13   3      561.79      587.40     29.13 o 
   7  13   3      130.55      115.93     18.31 o 
   8  13   3      272.10      332.17     24.79 o 
   9  13   3       24.95       15.69     34.70 o 
  10  13   3     1137.26     1232.95     51.48 o 
  11  13   3      310.99      322.20     18.98 o 
  12  13   3      125.27       98.01     38.14 o 
  -8  14   3      360.62      295.94     48.43 o 
  -6  14   3      181.30      154.07     44.62 o 
  -5  14   3        0.95      -33.18     33.18 o 
  -4  14   3        6.68       64.45     34.70 o 
  -3  14   3      177.88      192.98     50.15 o 
  -2  14   3       70.79      202.12     51.10 o 
  -1  14   3       62.78       73.69     74.75 o 
   0  14   3       93.94       81.39     28.43 o 
   1  14   3       16.58       10.35     23.03 o 
   2  14   3      302.65      591.12     61.78 o 
   3  14   3       29.89      174.48     29.04 o 
   4  14   3     1565.05     1746.90     56.35 o 
   5  14   3      430.92      503.48     26.28 o 
   6  14   3       11.51      -13.44     13.44 o 
   7  14   3      429.28      414.18     30.34 o 
   8  14   3        0.66       13.35     16.78 o 
   9  14   3      613.80      717.79     29.48 o 
  10  14   3      256.40      239.78     17.39 o 
  11  14   3       23.88      -11.06     32.03 o 
  12  14   3      518.02      481.28     56.44 o 
  13  14   3       29.24      -23.26     36.99 o 
  -6  15   3       20.09      -36.61     36.61 o 
  -5  15   3      369.62      252.85     51.87 o 
  -4  15   3      318.86      419.50     53.77 o 
  -3  15   3       46.03       81.23     43.48 o 
  -2  15   3        2.05       19.83     43.86 o 
  -1  15   3      364.41      335.32     32.04 o 
   0  15   3      271.37      289.52     45.38 o 
   1  15   3      288.33      361.90     96.10 o 
   2  15   3      787.54      902.37     56.20 o 
   3  15   3      603.44      768.49     48.21 o 
   4  15   3      384.86      398.28     36.99 o 
   5  15   3       17.48      -29.94     29.94 o 
   6  15   3      509.11      549.55     33.94 o 
   7  15   3      142.38       93.82     19.45 o 
   8  15   3      139.14       87.10     32.61 o 
   9  15   3        5.85       -7.25     18.69 o 
  10  15   3      114.64      101.36     29.17 o 
  -6  16   3       32.29       53.39     38.14 o 
  -5  16   3      276.68      258.18     48.05 o 
  -4  16   3       24.27       65.21     43.48 o 
  -3  16   3      270.28      236.06     50.72 o 
  -2  16   3        2.35       17.54     35.47 o 
  -1  16   3      300.27      342.08     48.81 o 
   0  16   3       91.08       58.35     41.95 o 
   1  16   3      606.63      688.75     67.88 o 
   2  16   3        3.60       43.49     26.96 o 
   3  16   3      128.68      150.39     27.22 o 
   4  16   3       43.05       -2.72     27.84 o 
   5  16   3      439.50      517.43     43.48 o 
   6  16   3      232.38      228.44     22.12 o 
   7  16   3        1.66      -17.92     17.92 o 
   8  16   3        0.11       -8.16     15.23 o 
   9  16   3       13.40       30.89     25.93 o 
  10  16   3       49.62       16.40     31.65 o 
  -5  17   3       87.02       73.60     40.04 o 
  -4  17   3      122.69      147.21     41.57 o 
  -3  17   3       62.23      110.21     41.95 o 
  -1  17   3       90.52       87.71     38.14 o 
   0  17   3      149.90      244.07     51.48 o 
   1  17   3      309.10      276.49     48.81 o 
   2  17   3       15.89       74.37     39.66 o 
   4  17   3       31.99       40.81     31.65 o 
   5  17   3        3.16      -35.09     35.09 o 
   7  17   3        6.71        6.48     18.31 o 
   8  17   3        6.75       46.15     20.21 o 
   9  17   3      207.06      166.66     24.03 o 
  10  17   3      113.17       86.19     34.32 o 
  -3  18   3        3.94       12.20     35.85 o 
  -1  18   3        4.79      -11.44     36.61 o 
   0  18   3       47.15       -0.38     35.47 o 
   1  18   3        8.63       61.78     34.70 o 
   3  18   3       76.50       98.77     33.94 o 
   6  18   3       17.75       12.59     33.18 o 
   7  18   3        8.00       -7.25     35.47 o 
   8  18   3       18.94      -10.30     32.03 o 
   0  19   3        0.55       -1.53     38.14 o 
   1  19   3        3.97      -35.09     39.28 o 
   3  19   3       29.32       90.76     35.47 o 
   4  19   3       75.78       26.70     35.09 o 
   5  19   3      101.61       56.06     39.28 o 
   6  19   3      184.41      158.65     45.38 o 
  -6 -16   4       13.24        7.25     36.61 o 
  -5 -16   4       41.78       83.90     43.48 o 
  -4 -16   4        0.90      -11.44     42.71 o 
  -3 -16   4      208.41      358.48     53.01 o 
  -2 -16   4      118.81      174.28     48.05 o 
  -1 -16   4        1.83       66.36     39.66 o 
   0 -16   4        0.31        8.77     40.81 o 
   2 -16   4       40.61       64.83     45.76 o 
  -8 -15   4      304.93      322.25     50.34 o 
  -7 -15   4      446.20      533.91     57.97 o 
  -6 -15   4       10.39        0.00     33.56 o 
  -5 -15   4        1.51       -1.53     33.56 o 
  -4 -15   4      152.12      169.33     41.19 o 
  -3 -15   4      274.76      351.24     57.97 o 
  -2 -15   4       70.15       32.42     37.37 o 
  -1 -15   4      674.93      818.79     86.19 o 
   0 -15   4       44.29      -34.32     40.04 o 
   1 -15   4      174.60      220.05     47.29 o 
   2 -15   4       66.67      110.98     41.95 o 
   3 -15   4      207.21      112.50     46.15 o 
   4 -15   4      103.89       69.79     36.61 o 
 -10 -14   4       50.11       42.33     30.51 o 
  -9 -14   4      170.79      165.51     33.18 o 
  -8 -14   4       81.64       44.75     24.81 o 
  -7 -14   4       24.11       24.02     22.62 o 
  -6 -14   4      535.81      675.18     81.23 o 
  -5 -14   4       71.12       82.23     25.14 o 
  -4 -14   4       17.07      -30.89     30.89 o 
  -3 -14   4       51.61       41.57     35.85 o 
  -2 -14   4     1315.30     1485.04    122.04 o 
  -1 -14   4      455.83      426.75     60.64 o 
   0 -14   4      198.73      221.57     19.83 o 
   1 -14   4      291.76      313.48     49.58 o 
   2 -14   4       16.41       -3.81     38.14 o 
   3 -14   4       12.54       48.43     38.52 o 
   4 -14   4       41.10       90.38     33.56 o 
   5 -14   4      176.56      139.20     42.33 o 
   7 -14   4       13.12       52.63     40.04 o 
 -10 -13   4        3.72      -27.08     27.08 o 
  -9 -13   4        2.07       16.02     21.74 o 
  -8 -13   4      104.54      109.99     25.10 o 
  -7 -13   4      640.29      684.37     47.67 o 
  -6 -13   4      179.26      187.92     27.31 o 
  -5 -13   4      243.47      288.41     30.46 o 
  -4 -13   4      267.29      171.61     39.28 o 
  -3 -13   4        0.33       38.10     69.79 o 
  -2 -13   4      351.09      331.02     35.59 o 
  -1 -13   4      425.17      447.72     57.20 o 
   0 -13   4      703.63      798.14     52.25 o 
   1 -13   4      162.25      210.51     19.07 o 
   2 -13   4      164.77      175.05     17.92 o 
   3 -13   4       24.69       43.86     35.85 o 
   4 -13   4      181.83      124.33     41.57 o 
   5 -13   4      100.95       31.27     38.52 o 
   6 -13   4        5.42      -23.26     39.28 o 
   7 -13   4       76.15      100.30     37.76 o 
 -11 -12   4        6.92      -26.31     26.31 o 
 -10 -12   4       70.69       95.34     27.46 o 
  -9 -12   4        6.23        8.01     19.07 o 
  -8 -12   4        1.03      -14.47     32.99 o 
  -7 -12   4       17.31       25.29     20.97 o 
  -6 -12   4      811.10      858.89    111.93 o 
  -5 -12   4      667.22      673.86    101.82 o 
  -4 -12   4       18.35       14.31     21.03 o 
  -3 -12   4       22.04       34.84     25.93 o 
  -2 -12   4       14.14      -28.22     28.22 o 
  -1 -12   4     1016.17     1160.97     75.32 o 
   0 -12   4        8.44        7.03     35.47 o 
   1 -12   4       20.89       25.92     27.84 o 
   2 -12   4      107.60      105.00     21.55 o 
   3 -12   4       52.00       76.90     35.28 o 
   4 -12   4      225.29      216.23     43.09 o 
   5 -12   4      129.21      126.61     37.37 o 
   6 -12   4        1.59      -35.09     35.09 o 
   7 -12   4       78.16       43.48     35.85 o 
   8 -12   4       41.65      -12.20     34.32 o 
 -11 -11   4      352.66      456.49     41.95 o 
 -10 -11   4      221.81      226.91     24.41 o 
  -9 -11   4        1.46       -3.81     19.07 o 
  -8 -11   4      157.51      114.41     21.36 o 
  -7 -11   4      421.29      488.96     55.87 o 
  -6 -11   4      349.26      364.61     31.65 o 
  -5 -11   4       86.93       82.30     19.82 o 
  -4 -11   4      283.12      235.45     25.20 o 
  -3 -11   4       41.14       -4.12     19.95 o 
  -2 -11   4        1.21       15.45     21.98 o 
  -1 -11   4      218.36      191.80     45.00 o 
   0 -11   4       18.61      -25.55     29.75 o 
   1 -11   4      402.52      429.80     23.64 o 
   2 -11   4     1799.53     2023.52     73.22 o 
   3 -11   4       27.96       37.97     13.12 o 
   4 -11   4       40.25       55.60     14.26 o 
   5 -11   4       28.99       28.58     22.73 o 
   6 -11   4      935.31     1004.06     80.28 o 
   7 -11   4      288.67      293.27     43.86 o 
   8 -11   4      219.07      159.41     41.95 o 
   9 -11   4      165.50      152.93     38.52 o 
 -11 -10   4      236.64      229.58     24.03 o 
 -10 -10   4       83.04       68.65     18.31 o 
  -9 -10   4       60.14       56.44     19.07 o 
  -8 -10   4       18.33       45.76     18.69 o 
  -7 -10   4       12.41       26.27     19.64 o 
  -6 -10   4     1189.81     1312.35     51.89 o 
  -5 -10   4      552.38      553.49     33.50 o 
  -4 -10   4        5.94       10.31     29.17 o 
  -3 -10   4       95.04       46.97     18.87 o 
  -2 -10   4       14.52        2.12     29.75 o 
  -1 -10   4       15.38       59.38     19.79 o 
   0 -10   4      150.16       81.94     43.48 o 
   1 -10   4      849.88      901.07     74.94 o 
   2 -10   4      142.65      146.15     15.01 o 
   3 -10   4      953.05     1009.09     42.71 o 
   4 -10   4      496.87      562.51     30.13 o 
   5 -10   4       29.44       48.97     21.28 o 
   6 -10   4      311.77      257.54     27.90 o 
   7 -10   4      636.59      606.55     62.73 o 
   8 -10   4      627.08      663.58     63.69 o 
   9 -10   4        5.75        4.96     33.94 o 
  10 -10   4       48.04       -7.63     33.56 o 
  11 -10   4       13.73       -0.76     34.32 o 
 -12  -9   4        5.56      -10.68     19.07 o 
 -11  -9   4       62.08       55.30     17.54 o 
 -10  -9   4      297.36      284.88     24.03 o 
  -9  -9   4        3.66      -11.44     17.16 o 
  -8  -9   4        4.91       28.98     16.40 o 
  -7  -9   4       54.62       62.54     16.78 o 
  -6  -9   4      189.08      187.85     47.10 o 
  -5  -9   4      972.95     1078.88     84.28 o 
  -4  -9   4      860.78      783.13     38.64 o 
  -3  -9   4       53.23       66.36     17.12 o 
  -2  -9   4        4.32       -2.12     18.33 o 
  -1  -9   4       91.76      156.19     32.61 o 
   0  -9   4      623.78      671.60     38.04 o 
   1  -9   4       15.90      -26.70     26.70 o 
   2  -9   4        3.54      -12.97     16.40 o 
   3  -9   4     2816.58     3092.11     98.39 o 
   4  -9   4      585.92      562.77     26.02 o 
   5  -9   4       31.16       47.71     35.66 o 
   6  -9   4      150.28      221.95     41.95 o 
   7  -9   4      183.61      166.34     26.64 o 
   8  -9   4      108.10       67.65     22.34 o 
   9  -9   4      453.73      494.44     77.42 o 
  10  -9   4      105.72       68.65     38.52 o 
  12  -9   4       67.76      168.56     35.47 o 
 -12  -8   4       68.39       67.50     16.02 o 
 -11  -8   4       17.82       43.09     16.40 o 
 -10  -8   4       63.61       78.94     17.92 o 
  -9  -8   4       60.92       53.77     17.16 o 
  -8  -8   4      179.32      218.14     21.36 o 
  -7  -8   4       45.21       69.79     16.78 o 
  -6  -8   4      462.49      496.80     26.27 o 
  -5  -8   4      473.89      512.10     26.96 o 
  -4  -8   4      520.19      554.93     27.65 o 
  -3  -8   4      105.33      122.33     23.45 o 
  -2  -8   4      686.51      787.27     36.23 o 
  -1  -8   4     1943.50     1771.13     63.80 o 
   1  -8   4      941.99      848.70     80.09 o 
   2  -8   4      110.32      184.08     29.75 o 
   3  -8   4     2794.78     2826.30     89.24 o 
   4  -8   4       37.18      -14.75     19.26 o 
   5  -8   4     1249.21     1231.46     78.56 o 
   6  -8   4     1016.62      994.84    101.44 o 
   7  -8   4        4.26      -32.80     32.80 o 
   8  -8   4        7.32       10.68     28.22 o 
   9  -8   4       60.60       49.52     22.03 o 
  10  -8   4        8.55      -21.18     21.18 o 
  11  -8   4        0.00       52.46     24.27 o 
  12  -8   4        0.96        2.67     48.24 o 
  13  -8   4        7.64       19.07     33.56 o 
 -12  -7   4      301.92      275.73     19.83 o 
 -11  -7   4      155.05      126.61     16.78 o 
 -10  -7   4      139.57      155.60     17.92 o 
  -9  -7   4       57.89      126.23     18.69 o 
  -8  -7   4      244.85      260.09     19.45 o 
  -7  -7   4      955.12     1127.32     40.81 o 
  -6  -7   4       83.33       64.83     16.78 o 
  -5  -7   4      414.77      441.93     23.07 o 
  -4  -7   4       83.34       51.33     16.98 o 
  -3  -7   4      342.50      421.43     26.50 o 
  -2  -7   4      766.14      769.57     40.42 o 
  -1  -7   4     1080.74     1201.01     59.87 o 
   0  -7   4     7402.05     7854.34    266.76 o 
   1  -7   4     3531.07     3658.76    109.83 o 
   2  -7   4      108.16       64.83     14.87 o 
   3  -7   4      113.85      214.13     58.73 o 
   4  -7   4     3041.25     3074.62    251.70 o 
   5  -7   4     3521.41     3357.84    139.39 o 
   6  -7   4        0.85      -14.66     14.66 o 
   7  -7   4     1086.48     1015.74     99.92 o 
   8  -7   4      141.63       87.96     24.00 o 
   9  -7   4      267.48      258.95     33.94 o 
  10  -7   4      145.40      166.57     47.48 o 
  11  -7   4       82.79       73.98     20.45 o 
  12  -7   4       72.77       86.45     19.88 o 
  13  -7   4      276.02      174.70     31.65 o 
 -12  -6   4      197.19      188.01     16.78 o 
 -11  -6   4        8.35       -3.81     14.11 o 
 -10  -6   4        8.10       28.22     14.87 o 
  -9  -6   4       52.87       64.45     14.87 o 
  -8  -6   4      905.97      810.78     32.42 o 
  -7  -6   4      686.09      643.36     27.84 o 
  -6  -6   4     2077.94     2206.96     66.36 o 
  -5  -6   4     2888.97     3063.13     93.24 o 
  -4  -6   4        5.08       -2.73     14.28 o 
  -3  -6   4      399.57      366.24     25.35 o 
  -2  -6   4       43.77      180.19     44.43 o 
  -1  -6   4     4060.05     4198.85    118.40 o 
   0  -6   4     3851.29     3837.37    144.54 o 
   1  -6   4     1479.47     1377.87     76.65 o 
   2  -6   4     7426.82     6841.75    188.55 o 
   3  -6   4     1461.94     1429.55     81.23 o 
   4  -6   4        4.16        5.72     16.02 o 
   5  -6   4      888.41      837.01     44.62 o 
   6  -6   4     3817.80     3538.35    128.52 o 
   7  -6   4     1253.17     1376.47     59.51 o 
   8  -6   4     1211.42     1211.19     44.86 o 
   9  -6   4       74.92       96.87     47.29 o 
  10  -6   4      237.07      199.02     24.65 o 
  11  -6   4       27.54       42.59     16.83 o 
  12  -6   4        0.04       -3.13     20.70 o 
  13  -6   4       57.93       72.64     47.29 o 
  14  -6   4      261.01      159.26     42.52 o 
 -13  -5   4       27.04       41.95     19.07 o 
 -12  -5   4        7.10        6.86     13.73 o 
 -11  -5   4     1867.63     1874.03     59.87 o 
 -10  -5   4      910.03      884.77     33.18 o 
  -9  -5   4      170.35      210.89     16.78 o 
  -8  -5   4      499.95      480.52     24.03 o 
  -7  -5   4     2767.08     3064.27     87.71 o 
  -6  -5   4     5725.24     5807.81    151.78 o 
  -5  -5   4        2.84       -8.01     17.54 o 
  -4  -5   4      666.11      658.10     29.72 o 
  -3  -5   4     3667.89     3743.17    103.40 o 
  -2  -5   4     1294.57     1363.45     46.50 o 
  -1  -5   4      605.88      744.52    100.11 o 
   0  -5   4     3327.53     3383.44     99.13 o 
   1  -5   4     8482.91     8262.90    239.88 o 
   2  -5   4     7200.34     6922.09    180.99 o 
   3  -5   4     3682.50     4080.22    199.64 o 
   4  -5   4      335.03      348.56     17.21 o 
   5  -5   4     1588.19     1600.31    105.45 o 
   6  -5   4      290.34      264.67     21.74 o 
   7  -5   4        5.06      -16.99     16.99 o 
   8  -5   4      753.39      763.68     63.12 o 
   9  -5   4     2303.29     2694.41    149.88 o 
  10  -5   4      579.50      470.61     35.52 o 
  11  -5   4       45.66       87.03     23.86 o 
  12  -5   4       62.57       33.05     16.21 o 
  13  -5   4      258.00      240.72     27.14 o 
  14  -5   4       88.73       97.34     38.52 o 
 -13  -4   4        0.34      -18.31     18.31 o 
 -12  -4   4        6.16       -6.48     18.31 o 
 -11  -4   4     1325.39     1201.68     42.33 o 
 -10  -4   4      128.28       90.38     14.87 o 
  -9  -4   4     1078.11     1065.92     38.90 o 
  -8  -4   4      315.30      271.53     17.92 o 
  -7  -4   4     1111.12     1001.08     36.99 o 
  -6  -4   4       24.89      -12.97     12.97 o 
  -5  -4   4     5050.96     4840.29    128.14 o 
  -4  -4   4     2507.37     2130.31     63.31 o 
  -3  -4   4      205.09      232.61     18.60 o 
  -2  -4   4      124.98      134.11     33.37 o 
  -1  -4   4       16.66      227.86     27.74 o 
   0  -4   4     7000.00     7304.70    183.75 o 
   1  -4   4      717.63      813.95     31.65 o 
   2  -4   4      149.47      110.49     17.79 o 
   3  -4   4     1046.22      784.47     45.95 o 
   4  -4   4    13942.50    13990.57    455.92 o 
   5  -4   4     1272.36     1147.81     98.01 o 
   6  -4   4     1457.76     1286.05     38.71 o 
   7  -4   4      875.11      983.68     32.94 o 
   8  -4   4      819.20      749.71     39.09 o 
   9  -4   4      316.37      321.35     24.23 o 
  10  -4   4     1383.86     1475.03     51.78 o 
  11  -4   4     1352.72     1268.97     75.70 o 
  12  -4   4      216.72      202.88     30.32 o 
  13  -4   4      101.94       67.08     21.80 o 
  14  -4   4      189.78      179.70     41.00 o 
  15  -4   4      278.42      125.09     43.86 o 
 -13  -3   4      184.14      224.24     22.50 o 
 -12  -3   4       36.61       19.83     13.35 o 
 -11  -3   4      105.89       86.19     20.59 o 
 -10  -3   4     1447.51     1545.29     47.29 o 
  -9  -3   4     4139.43     3912.04    108.69 o 
  -8  -3   4      293.06      345.90     20.98 o 
  -7  -3   4        3.52       -9.15     13.73 o 
  -6  -3   4      102.98       96.87     16.40 o 
  -5  -3   4      966.04      720.40     29.75 o 
  -4  -3   4     4197.81     3787.72    103.35 o 
  -3  -3   4     1387.52     1238.67     40.42 o 
  -2  -3   4      165.69      266.64     20.51 o 
  -1  -3   4     8416.78     7549.38    256.28 o 
   0  -3   4     9214.76     8664.23    311.96 o 
   1  -3   4      944.82      707.52     29.72 o 
   2  -3   4       84.97       90.20     15.53 o 
   3  -3   4     3363.49     3473.98    180.20 o 
   4  -3   4      106.26       57.72     13.17 o 
   5  -3   4     7219.56     6597.71    128.71 o 
   6  -3   4     7521.74     7233.80    159.97 o 
   7  -3   4      729.62      735.16     25.59 o 
   8  -3   4     1650.93     1478.15     45.00 o 
   9  -3   4     4088.74     3938.98    127.06 o 
  10  -3   4      858.19      803.60     33.14 o 
  11  -3   4       18.06       -7.89     40.42 o 
  12  -3   4      932.96      905.94     39.79 o 
  13  -3   4        1.72      -18.36     18.36 o 
  14  -3   4      394.31      383.28     31.41 o 
  15  -3   4       15.88       58.73     42.71 o 
 -13  -2   4       37.78       45.38     18.69 o 
 -12  -2   4      414.15      393.57     27.46 o 
 -11  -2   4        1.26      -17.92     18.31 o 
 -10  -2   4      543.31      594.17     32.42 o 
  -9  -2   4      516.34      606.37     37.37 o 
  -8  -2   4     3104.07     2809.90    110.60 o 
  -7  -2   4      986.54      864.94     34.32 o 
  -6  -2   4     3554.44     3371.27     99.92 o 
  -5  -2   4     4516.83     4533.67    125.85 o 
  -4  -2   4      338.17      252.08     17.92 o 
  -3  -2   4      742.42      597.60     24.79 o 
  -2  -2   4      232.27      157.12     15.25 o 
  -1  -2   4     3213.62     2778.29     78.94 o 
   0  -2   4      284.51      260.26     33.18 o 
   1  -2   4      877.75      686.28     28.13 o 
   2  -2   4        0.79      -12.10     12.10 o 
   3  -2   4        6.46      -13.33     21.55 o 
   4  -2   4     1833.43     1714.68     42.82 o 
   5  -2   4     1714.48     1671.95     69.22 o 
   6  -2   4       40.70      -10.78     10.78 o 
   7  -2   4     1125.94     1070.85     51.67 o 
   8  -2   4      131.44       68.15     21.55 o 
   9  -2   4     1062.27     1068.20     46.42 o 
  10  -2   4      111.62       63.31     18.41 o 
  11  -2   4       86.55      112.91     40.81 o 
  12  -2   4      470.00      397.74     29.41 o 
  13  -2   4       14.22       35.27     13.72 o 
  14  -2   4       23.30       17.92     19.26 o 
  15  -2   4      247.38      247.12     50.72 o 
  16  -2   4       25.35      -12.59     38.90 o 
 -13  -1   4      799.27      841.67     48.43 o 
 -11  -1   4      658.36      689.13     40.81 o 
 -10  -1   4        1.48      225.45     96.49 o 
  -8  -1   4     2025.51     2572.54    202.89 o 
  -7  -1   4      141.81      172.99     16.58 o 
  -6  -1   4      306.11      303.54     37.56 o 
  -5  -1   4     3502.18     3538.58    102.57 o 
  -4  -1   4     1418.12     1627.31     51.72 o 
  -3  -1   4     3788.21     3376.55     93.33 o 
  -2  -1   4      331.26      244.84     16.78 o 
  -1  -1   4       42.11      -16.40     16.40 o 
   0  -1   4     3706.50     2966.26     82.37 o 
   1  -1   4      544.28      503.86     21.17 o 
   2  -1   4      558.75      530.51     21.98 o 
   3  -1   4       57.57       95.98     11.63 o 
   4  -1   4      177.64      202.15     11.17 o 
   5  -1   4      134.96       85.91     17.92 o 
   6  -1   4     5331.83     5198.10    101.06 o 
   7  -1   4     5248.06     5422.18    118.80 o 
   8  -1   4     2004.51     1809.18     49.23 o 
   9  -1   4        0.89      -28.98     28.98 o 
  10  -1   4       15.61      -11.35     19.45 o 
  11  -1   4      873.70      798.80     52.44 o 
  12  -1   4      162.14      104.37     17.55 o 
  13  -1   4        0.05       15.25     17.92 o 
  14  -1   4      139.91      119.02     51.87 o 
  16  -1   4       53.99       17.16     39.28 o 
 -14   0   4      102.56      170.09     25.17 o 
 -13   0   4      521.10     1030.13     99.54 o 
 -11   0   4      162.27      356.96     30.89 o 
 -10   0   4     1725.41     2128.78     95.72 o 
  -9   0   4      102.45      119.14     45.19 o 
  -8   0   4       43.64      902.05    131.38 o 
  -7   0   4      160.59      174.75     17.65 o 
  -6   0   4     2569.38     2430.29     79.81 o 
  -5   0   4     5846.27     5627.93    155.32 o 
  -4   0   4     2304.15     2895.39     88.45 o 
  -2   0   4        5.58      -17.54     17.54 o 
  -1   0   4       20.67      -15.64     15.64 o 
   0   0   4      506.24      474.15     56.82 o 
   1   0   4     6768.52     6019.47    215.85 o 
   2   0   4     8346.30     8036.78    193.88 o 
   3   0   4        3.08      -10.11     10.11 o 
   4   0   4     1291.66     1374.74     30.83 o 
   5   0   4     4182.78     4589.11    100.56 o 
   6   0   4      153.82      232.15     12.40 o 
   7   0   4      896.24      806.69     25.20 o 
   8   0   4      360.37      402.56     22.49 o 
   9   0   4     1049.48     1153.02     43.67 o 
  10   0   4       26.74        3.75     18.88 o 
  11   0   4        1.08      -16.40     16.40 o 
  12   0   4       14.55       13.92      9.98 o 
  13   0   4      120.46      126.45     11.19 o 
  14   0   4      402.95      342.47     54.92 o 
  15   0   4      496.34      375.26     56.44 o 
 -14   1   4       27.98       94.96     26.31 o 
 -13   1   4      123.07      264.67     31.27 o 
 -12   1   4      513.87      679.27     41.00 o 
 -11   1   4     1059.49     1320.67     71.70 o 
 -10   1   4     2456.68     3161.90    199.84 o 
  -9   1   4       21.99       59.40     20.40 o 
  -8   1   4      811.78     1067.10     44.08 o 
  -7   1   4       63.94       98.39     19.45 o 
  -6   1   4      180.55      278.93     28.03 o 
  -5   1   4     1068.94     1586.40    125.66 o 
  -4   1   4    14704.63    13854.09    814.98 o 
  -3   1   4    11490.01    11363.87    344.56 o 
  -2   1   4     4401.01     4365.49    160.94 o 
  -1   1   4     3530.18     2956.46     96.87 o 
   0   1   4      990.23      791.79     34.13 o 
   1   1   4     7840.09     8784.64    256.47 o 
   2   1   4    19235.09    18422.12    430.04 o 
   3   1   4      410.81      340.22     34.32 o 
   4   1   4      193.56      199.00     33.56 o 
   5   1   4      589.32      793.09     19.82 o 
   6   1   4     5070.11     6677.22    188.59 o 
   7   1   4      728.18      885.76     62.35 o 
   8   1   4     1341.88     1683.13     53.92 o 
   9   1   4     4619.09     6081.71    186.11 o 
  10   1   4       69.30      433.92    136.53 o 
  11   1   4       90.35      173.52     15.64 o 
  12   1   4      203.16      157.50     12.97 o 
  13   1   4      399.02      347.42     56.82 o 
  14   1   4      127.41       41.57     35.47 o 
 -14   2   4        0.37       -1.91     23.26 o 
 -13   2   4       31.08       -6.48     25.17 o 
 -12   2   4       33.65       35.47     27.08 o 
 -11   2   4        2.75       61.78     30.89 o 
 -10   2   4       58.03      390.02    190.87 o 
  -9   2   4     3228.51     3375.08    159.41 o 
  -8   2   4     1359.49     1486.18     79.32 o 
  -7   2   4       21.52      -12.20     20.59 o 
  -6   2   4     3364.08     3384.80    134.24 o 
  -5   2   4     1544.55     1615.46     79.32 o 
  -4   2   4     4506.77     5340.01    303.38 o 
  -1   2   4     4534.44     4387.30    158.65 o 
   0   2   4    33760.22    33195.81    770.25 o 
   1   2   4        3.07      -16.40     16.40 o 
   2   2   4     9254.16     9838.33    467.93 o 
   3   2   4    10346.86    13006.81    224.20 o 
   4   2   4     3899.80     5211.24    263.90 o 
   5   2   4      405.68      734.95     23.64 o 
   7   2   4      200.57      274.58     15.64 o 
   8   2   4     2707.82     3084.10     85.43 o 
   9   2   4     1583.17     1809.20     51.48 o 
  10   2   4     2102.55     3826.62    208.23 o 
  11   2   4     1824.97     2649.34    144.92 o 
  12   2   4       62.64      229.58     46.15 o 
  13   2   4      169.33      255.13     43.48 o 
  14   2   4      299.92      292.51     56.44 o 
  15   2   4     1823.82     1628.43    135.77 o 
 -13   3   4      662.66      637.06     32.25 o 
 -12   3   4        0.98      -10.98     24.60 o 
 -11   3   4        2.74      -23.64     23.64 o 
 -10   3   4       22.73      -23.26     23.26 o 
  -9   3   4      654.57      616.29     47.29 o 
  -8   3   4       54.49       13.35     22.88 o 
  -7   3   4     2413.08     2656.97    126.23 o 
  -6   3   4      757.42      814.69     39.58 o 
  -5   3   4      906.01      851.59     53.39 o 
  -4   3   4        0.80       12.31     32.99 o 
  -3   3   4    10143.71     9800.35    438.57 o 
  -2   3   4     4916.97     4453.10    127.12 o 
  -1   3   4       15.19      -19.07     19.07 o 
   0   3   4     1526.58     1514.68     73.03 o 
   1   3   4    55302.70    50428.66   1636.82 o 
   2   3   4     7645.89     7479.72    196.59 o 
   3   3   4     3096.99     3150.22     61.96 o 
   4   3   4      793.91      943.89     23.03 o 
   5   3   4     3254.75     4564.94     94.96 o 
   6   3   4     4717.84     6221.97    125.85 o 
   7   3   4     1585.09     2173.40    110.98 o 
   8   3   4      447.34      609.80     44.24 o 
   9   3   4      583.29      686.46     51.10 o 
  10   3   4     7237.49     9405.61    380.98 o 
  11   3   4     1218.47     1704.32    103.35 o 
  12   3   4      402.40      781.42     70.17 o 
  13   3   4      137.82      213.56     42.71 o 
  14   3   4      230.38      256.28     51.48 o 
  15   3   4        0.40       45.00     36.23 o 
  16   3   4      483.92      368.78     54.54 o 
 -14   4   4      149.77      116.32     28.60 o 
 -13   4   4       18.46      -19.71     19.71 o 
 -12   4   4      417.73      330.04     27.84 o 
 -11   4   4      146.95      138.44     31.65 o 
 -10   4   4      177.42      166.06     20.49 o 
  -9   4   4      206.28      124.33     27.46 o 
  -8   4   4     1636.41     1623.47     86.95 o 
  -7   4   4     1191.74     1090.95     49.00 o 
  -6   4   4      229.18      262.76     32.80 o 
  -5   4   4      537.87      509.12     42.71 o 
  -4   4   4      396.60      424.46     37.76 o 
  -3   4   4      176.03      213.56     28.60 o 
  -2   4   4       19.98      -15.17     15.17 o 
  -1   4   4     3725.29     3543.64    145.68 o 
   0   4   4     2453.15     2479.25    107.54 o 
   1   4   4     2877.86     2917.82    122.04 o 
   2   4   4     2621.78     2409.33     71.32 o 
   3   4   4     1167.57     1004.08     27.77 o 
   4   4   4        8.11       -9.92     10.30 o 
   5   4   4     5034.63     6080.87    193.35 o 
   6   4   4     6547.11     7593.36    187.63 o 
   7   4   4      951.58     1176.51     70.93 o 
   8   4   4     1632.11     1734.45     81.61 o 
   9   4   4      598.12      714.68     54.54 o 
  10   4   4     1075.86     1110.15     73.60 o 
  11   4   4      907.25      957.61     73.22 o 
  12   4   4     1602.28     1803.48    122.42 o 
  13   4   4      387.12      402.72     55.68 o 
  14   4   4       11.67       80.09     44.24 o 
  15   4   4      161.96      170.47     42.71 o 
  16   4   4      114.26      104.88     40.81 o 
 -14   5   4       47.42       90.22     39.28 o 
 -13   5   4      347.49      303.57     35.47 o 
 -12   5   4      748.62      752.56     77.23 o 
 -11   5   4       99.76       75.93     18.87 o 
 -10   5   4      388.96      384.80     40.81 o 
  -9   5   4       58.58       58.86     22.12 o 
  -8   5   4       84.03       -6.24     19.28 o 
  -7   5   4      209.78      125.13     55.30 o 
  -6   5   4     1832.19     1941.53    100.68 o 
  -5   5   4     2959.39     3184.78    146.44 o 
  -4   5   4     1026.51      996.13     65.59 o 
  -3   5   4      282.68      234.26     21.30 o 
  -2   5   4     2263.12     2494.90     86.59 o 
  -1   5   4     9434.50     9417.69    257.45 o 
   0   5   4     1061.76     1006.75     69.98 o 
   1   5   4     4708.51     4613.79    161.51 o 
   2   5   4     1163.30      901.96     36.80 o 
   3   5   4     1562.23     1453.17     86.00 o 
   4   5   4       65.02       98.25     13.01 o 
   5   5   4       84.63      135.80     27.08 o 
   6   5   4     2711.36     2887.27     81.04 o 
   7   5   4    12668.95    14944.93    531.24 o 
   8   5   4     1281.93     1342.02     75.51 o 
   9   5   4       35.87       31.65     28.22 o 
  10   5   4       48.77       19.45     27.08 o 
  11   5   4      128.41      126.23     36.61 o 
  12   5   4      134.66      104.88     32.03 o 
  13   5   4      444.18      400.43     56.82 o 
  14   5   4     1227.14      990.40     85.04 o 
 -13   6   4      203.25      159.18     20.61 o 
 -12   6   4       31.81       71.81     48.62 o 
 -11   6   4      119.29      114.81     22.09 o 
 -10   6   4      110.79      103.39     19.69 o 
  -9   6   4       57.85       35.85     25.93 o 
  -8   6   4     1107.23     1069.30     46.45 o 
  -7   6   4      139.79      212.42     28.98 o 
  -6   6   4     1745.95     1664.52    179.05 o 
  -5   6   4     2223.49     2116.73    245.98 o 
  -4   6   4       27.60        7.25     21.74 o 
  -3   6   4      413.30      553.56     51.87 o 
  -2   6   4       72.83      133.18     17.86 o 
  -1   6   4      236.27      310.43     28.98 o 
   0   6   4     1163.40     1385.88     71.32 o 
   1   6   4     1309.25     1414.68     37.97 o 
   2   6   4    15196.56    14545.01    445.62 o 
   3   6   4      894.36      981.61    129.47 o 
   4   6   4      659.52      736.20     26.93 o 
   5   6   4       87.49       91.68     28.03 o 
   6   6   4      373.29      288.48     17.38 o 
   7   6   4      137.11      152.55     11.44 o 
   8   6   4      907.04      948.07     60.64 o 
   9   6   4     1244.24     1547.20     95.34 o 
  10   6   4      290.38      227.29     41.57 o 
  11   6   4       12.41       37.37     33.56 o 
  12   6   4       43.01      102.21     31.65 o 
  13   6   4      594.00      598.36     59.49 o 
  14   6   4      159.88       56.06     38.14 o 
  16   6   4        3.65        8.39     37.76 o 
 -13   7   4        9.95       21.74     22.50 o 
 -12   7   4      299.97      288.31     30.89 o 
 -11   7   4      743.37      716.51     81.23 o 
 -10   7   4      329.54      296.14     25.01 o 
  -9   7   4      233.99      247.83     23.86 o 
  -8   7   4      931.40      841.29     68.26 o 
  -7   7   4       49.78       31.08     18.02 o 
  -6   7   4      861.93      833.28     59.49 o 
  -5   7   4      271.50      217.76     32.42 o 
  -4   7   4     3998.32     4342.60    208.23 o 
  -3   7   4     3643.83     3883.82    168.18 o 
  -2   7   4      620.44      646.41     50.72 o 
  -1   7   4      434.01      511.79     50.72 o 
   0   7   4      994.38      932.44     30.89 o 
   1   7   4     8481.59     7620.82    253.99 o 
   2   7   4      583.54      907.78     53.39 o 
   3   7   4      168.79      199.57     25.36 o 
   4   7   4     3518.36     2889.98    129.28 o 
   5   7   4      859.41      654.42     48.81 o 
   6   7   4       34.88       51.31     10.49 o 
   7   7   4      695.15      649.19     26.89 o 
   8   7   4     2344.56     2545.61     72.46 o 
  10   7   4      226.76      172.00     32.80 o 
  11   7   4      341.65      354.67     49.58 o 
  13   7   4       12.20      -38.52     38.52 o 
  15   7   4       71.24       54.92     35.09 o 
 -13   8   4       79.28       52.61     23.92 o 
 -12   8   4        2.24      -18.23     18.23 o 
 -11   8   4       11.41        4.20     22.12 o 
 -10   8   4       35.02       20.70     17.26 o 
  -9   8   4      116.83      112.18     46.72 o 
  -8   8   4      420.46      461.13     44.05 o 
  -7   8   4      211.01      161.07     23.98 o 
  -6   8   4       23.87       -7.96     18.60 o 
  -5   8   4     2562.04     2844.60    154.07 o 
  -3   8   4       90.65       72.50     22.73 o 
  -2   8   4     3898.56     4042.85    174.28 o 
   0   8   4      446.10      506.76     20.62 o 
   3   8   4    12520.28    11468.03    298.61 o 
   4   8   4      152.04       86.95     18.31 o 
   5   8   4      870.14      629.63     26.29 o 
   6   8   4     1212.85     1182.20     42.52 o 
   7   8   4        0.89       17.27      9.79 o 
   8   8   4       19.05       21.65      7.81 o 
   9   8   4      257.03      219.67     31.27 o 
  10   8   4     1427.82     1269.56     90.00 o 
  11   8   4     1150.98     1033.88     82.76 o 
  12   8   4       29.52      -14.49     35.09 o 
  13   8   4      378.20      268.10     46.15 o 
  14   8   4        3.76      -22.88     33.56 o 
  15   8   4      370.24      265.81     45.76 o 
  16   8   4       43.50        3.81     40.04 o 
 -12   9   4      546.53      525.85     65.98 o 
 -11   9   4      220.21      209.76     38.14 o 
 -10   9   4       19.64       27.96     25.36 o 
  -9   9   4      810.47      819.62    158.46 o 
  -8   9   4      214.14      176.33     23.45 o 
  -7   9   4      450.25      458.88     26.12 o 
  -6   9   4      390.28      379.66     32.99 o 
  -5   9   4       55.96      -27.84     28.60 o 
  -4   9   4       63.42        9.06     27.65 o 
  -3   9   4     5858.56     5851.67    274.58 o 
  -2   9   4     4792.75     5421.65    209.94 o 
  -1   9   4      603.66      562.72     69.03 o 
   0   9   4     1827.55     1961.36    105.26 o 
   1   9   4       19.73        7.63     24.41 o 
   2   9   4     2243.09     2783.97    159.03 o 
   3   9   4      695.82      938.54     38.52 o 
   4   9   4     6006.15     5823.06    169.33 o 
   5   9   4     4822.74     4622.67    318.63 o 
   6   9   4     1203.32     1028.54     86.57 o 
   7   9   4        9.71       10.68     14.49 o 
   8   9   4        2.50        2.79      8.69 o 
   9   9   4      183.73      157.53      9.55 o 
  10   9   4      198.54      159.79     32.42 o 
  11   9   4       10.84       13.35     36.23 o 
  12   9   4      653.52      578.53     63.69 o 
  13   9   4      488.12      385.18     50.72 o 
  14   9   4       39.29      -13.35     33.56 o 
  15   9   4      237.82      228.06     44.24 o 
  16   9   4      164.04      -14.11     38.14 o 
 -12  10   4       62.58       37.89     24.93 o 
 -11  10   4      282.82      229.96     42.71 o 
 -10  10   4      205.35      141.87     24.41 o 
  -9  10   4       51.93       62.54     19.83 o 
  -8  10   4      287.11      258.15     75.70 o 
  -7  10   4     1147.90      971.60    120.70 o 
  -6  10   4      213.61      205.14     28.98 o 
  -5  10   4       15.49       -3.00     19.79 o 
  -4  10   4      503.74      464.93     72.08 o 
  -3  10   4     1470.29     1953.89    212.80 o 
  -2  10   4      713.26     1038.08     92.29 o 
  -1  10   4     6042.88     6211.67    290.98 o 
   0  10   4     2680.37     3227.87    177.33 o 
   1  10   4      158.55      159.15     29.75 o 
   2  10   4       71.22      275.73     57.59 o 
   3  10   4      718.49      804.03     96.29 o 
   4  10   4      210.60      287.93     31.65 o 
   5  10   4       90.27      179.62     28.22 o 
   6  10   4      394.84      305.91     21.83 o 
   7  10   4      192.67      188.01     19.07 o 
   8  10   4       98.40       75.79     19.45 o 
   9  10   4      333.60      282.33     46.72 o 
  10  10   4      305.21      326.84     12.81 o 
  11  10   4      189.10      128.14     39.28 o 
  13  10   4      111.67       -3.43     39.28 o 
  14  10   4      365.87      321.49     45.38 o 
  15  10   4        7.47      109.45     46.53 o 
 -11  11   4       32.23       79.32     39.28 o 
 -10  11   4       23.65       53.08     47.86 o 
  -9  11   4       15.23        7.77     29.17 o 
  -8  11   4       54.77       43.94     20.89 o 
  -7  11   4      184.67      193.67     22.50 o 
  -6  11   4     2508.12     2742.43    408.44 o 
  -5  11   4      541.82      570.69    112.69 o 
  -4  11   4      124.99      170.47     40.04 o 
  -3  11   4        3.88       -4.58     39.28 o 
  -2  11   4     1538.14     1698.21    113.27 o 
  -1  11   4     1356.23     2131.06    105.03 o 
   0  11   4      483.32      645.67     48.20 o 
   1  11   4     1302.16     1270.46     89.24 o 
   2  11   4      305.53      314.36     31.46 o 
   3  11   4      220.90      420.08     95.91 o 
   4  11   4      374.80      355.81     24.03 o 
   5  11   4      368.96      380.60     26.31 o 
   6  11   4      324.87      364.20     27.84 o 
   7  11   4       15.77       13.40     41.95 o 
   8  11   4      570.53      552.45     42.52 o 
   9  11   4       50.48       36.23     14.11 o 
  10  11   4       17.17       61.67     21.74 o 
  11  11   4      207.42      169.71     37.37 o 
  12  11   4       61.98       54.92     35.85 o 
  15  11   4       12.18       50.72     42.71 o 
  -9  12   4       27.17        4.96     38.90 o 
  -8  12   4        1.66       33.88     17.96 o 
  -7  12   4      125.27      136.62     41.95 o 
  -6  12   4      151.70      329.50     24.41 o 
  -5  12   4       64.81      136.15     38.90 o 
  -4  12   4       16.15        2.25     23.37 o 
  -3  12   4      713.48      806.02     46.37 o 
  -2  12   4        2.51      -34.32     34.32 o 
  -1  12   4      138.02      221.59     28.40 o 
   0  12   4      269.36      181.69     50.15 o 
   1  12   4       92.38      240.26     51.10 o 
   2  12   4       96.69       60.26     32.03 o 
   3  12   4       55.04      122.04     33.94 o 
   4  12   4      101.29      269.21     37.37 o 
   5  12   4      462.23      455.73     27.84 o 
   6  12   4      266.89      304.71     25.93 o 
   7  12   4        7.95      -11.82     15.64 o 
   8  12   4        2.81      -16.02     16.02 o 
   9  12   4      255.03      263.14     21.36 o 
  10  12   4        0.32       18.30     13.35 o 
  11  12   4       67.12      131.57     17.54 o 
  13  12   4      538.40      379.08     56.82 o 
  14  12   4      258.48      176.57     46.53 o 
 -10  13   4        1.19       -3.43     41.95 o 
  -9  13   4       29.14       87.71     43.48 o 
  -6  13   4       69.36        6.10     36.99 o 
  -5  13   4        2.79       43.86     38.90 o 
  -4  13   4      591.33      782.94     59.49 o 
  -3  13   4      363.14      351.62     45.00 o 
  -2  13   4        0.74       53.77     40.81 o 
  -1  13   4      383.40      468.78     34.61 o 
   0  13   4      316.59      284.54     64.07 o 
   2  13   4      205.14      348.15    157.31 o 
   3  13   4      274.94      628.11     75.13 o 
   4  13   4      207.33      197.41     34.89 o 
   5  13   4        1.32       54.09     16.83 o 
   6  13   4       11.63        6.88     14.84 o 
   7  13   4      150.91      109.07     20.59 o 
   8  13   4      174.86      160.46     19.01 o 
   9  13   4      273.14      297.78     23.45 o 
  10  13   4       95.05       77.42     16.40 o 
  11  13   4      129.41      139.85     19.83 o 
  13  13   4       34.08       41.19     38.90 o 
  -9  14   4       63.88       61.40     40.04 o 
  -8  14   4       28.35      104.88     43.86 o 
  -7  14   4      110.43       98.01     38.90 o 
  -6  14   4       97.65      118.22     38.14 o 
  -5  14   4        0.38       -1.53     38.90 o 
  -4  14   4      353.29      401.58     49.20 o 
  -3  14   4       58.61      119.26     41.76 o 
  -2  14   4     1221.42     1361.85     85.04 o 
  -1  14   4     1342.59     1994.54    133.10 o 
   0  14   4      175.16      142.25     46.91 o 
   1  14   4      163.93      511.41     71.32 o 
   2  14   4      953.69      974.97    131.00 o 
   3  14   4     1732.56     2616.16    156.36 o 
   4  14   4        4.92      122.77     63.69 o 
   5  14   4      610.71      655.19     33.94 o 
   6  14   4       32.08        0.14     13.74 o 
   7  14   4      272.42      294.41     24.41 o 
   8  14   4        0.77      -17.16     17.16 o 
   9  14   4      101.62      176.57     20.98 o 
  10  14   4      166.47      177.16     17.92 o 
  11  14   4      318.81      268.48     43.48 o 
  12  14   4        7.33       96.87     36.23 o 
  13  14   4        1.51      -31.27     37.37 o 
  -8  15   4      123.75      206.32     48.05 o 
  -4  15   4      261.28      347.04     52.63 o 
  -3  15   4      402.22      298.23     48.05 o 
  -2  15   4      759.17      804.30     65.98 o 
  -1  15   4       72.88      147.38     30.24 o 
   0  15   4     1444.05     1763.13    174.47 o 
   1  15   4       30.73       82.79     42.14 o 
   2  15   4     1311.19     1464.82     96.49 o 
   3  15   4      223.53      307.91     33.28 o 
   4  15   4      149.96      213.62     40.04 o 
   5  15   4      114.62      182.67     18.31 o 
   6  15   4        1.30      -17.16     17.16 o 
   7  15   4        1.73       17.16     17.16 o 
   8  15   4      116.96      104.88     19.45 o 
   9  15   4       96.14       91.53     20.21 o 
  10  15   4       83.24       96.65     15.76 o 
  11  15   4        0.43      -11.82     35.85 o 
  12  15   4      296.24      197.17     45.00 o 
  13  15   4      174.12      158.65     45.00 o 
  -6  16   4        6.60       19.45     36.61 o 
  -4  16   4        0.07       14.11     36.99 o 
  -3  16   4      211.05      257.04     44.62 o 
  -2  16   4        0.82      -14.11     41.19 o 
  -1  16   4      845.24      822.60     77.04 o 
   0  16   4      754.19      726.88     64.83 o 
   1  16   4       23.03       73.22     39.28 o 
   2  16   4      324.22      292.78     32.89 o 
   3  16   4      660.24      663.00     39.51 o 
   4  16   4      440.38      488.21     35.25 o 
   5  16   4        7.77      -10.86     32.23 o 
   6  16   4       90.88      154.03     16.59 o 
   7  16   4      218.76      178.12     19.35 o 
   8  16   4       54.45       53.39     19.83 o 
   9  16   4       37.94       29.37     19.45 o 
  10  16   4       21.44       28.98     19.07 o 
  11  16   4       88.92      143.77     37.37 o 
  12  16   4       68.39       43.09     36.99 o 
  -5  17   4       22.07       41.95     36.23 o 
  -2  17   4      257.51      254.37     49.20 o 
   0  17   4       10.77       35.85     38.14 o 
   1  17   4      290.86      296.70     46.15 o 
   2  17   4        5.71       57.59     37.37 o 
   3  17   4       12.21      -36.23     36.23 o 
   4  17   4        5.98      -11.06     37.37 o 
   5  17   4      324.61      390.13     51.48 o 
   6  17   4      429.87      424.46     53.01 o 
   7  17   4       53.01       57.97     18.69 o 
   8  17   4       14.21      -19.45     19.45 o 
   9  17   4        4.58       54.92     20.59 o 
  10  17   4        4.85       38.14     30.89 o 
  -3  18   4        0.54      -38.14     38.14 o 
  -2  18   4       65.38       95.72     39.28 o 
   1  18   4      303.92      358.86     54.15 o 
   2  18   4        0.38      -35.47     40.42 o 
   4  18   4        5.72        3.05     35.47 o 
   6  18   4       30.62       46.91     34.32 o 
   7  18   4       54.20       31.27     36.23 o 
   8  18   4      105.16      191.45     37.76 o 
   2  19   4      103.45      157.50     42.33 o 
   5  19   4        6.37       24.03     36.61 o 
   6  19   4       12.56      -35.09     36.23 o 
  -4 -16   5      109.51      112.12     41.95 o 
  -3 -16   5        3.74       43.48     44.62 o 
  -2 -16   5       55.52       17.54     45.76 o 
  -1 -16   5        8.00       -9.92     43.48 o 
   0 -16   5        3.65      -29.75     43.48 o 
   1 -16   5      158.35      255.13     52.25 o 
  -7 -15   5        8.22       -4.58     35.85 o 
  -6 -15   5       13.96       21.74     32.03 o 
  -5 -15   5        5.98      -28.22     37.37 o 
  -4 -15   5       13.25      -13.35     36.61 o 
  -3 -15   5      264.42      300.52     54.15 o 
  -2 -15   5      266.94      209.75     53.39 o 
  -1 -15   5       20.74       77.42     41.19 o 
   0 -15   5        5.14       -8.39     38.52 o 
   1 -15   5       93.31      102.59     46.53 o 
   2 -15   5        0.52       31.65     41.57 o 
   3 -15   5      121.69       95.34     46.15 o 
  -9 -14   5       88.99       74.37     32.03 o 
  -8 -14   5       95.96      193.35     33.18 o 
  -7 -14   5      294.19      415.69     48.43 o 
  -6 -14   5        5.82       40.04     32.42 o 
  -5 -14   5        1.50      -26.70     32.80 o 
  -4 -14   5       11.79      -36.61     36.61 o 
  -3 -14   5      199.32      227.67     43.86 o 
  -2 -14   5        2.39       -7.25     40.42 o 
  -1 -14   5      670.37      711.63     72.46 o 
   0 -14   5      273.25      277.25     49.58 o 
   1 -14   5        0.17       15.25     37.37 o 
   2 -14   5      130.56      141.11     43.48 o 
   3 -14   5      302.18      280.30     56.06 o 
   4 -14   5        1.08      114.03     41.95 o 
   5 -14   5       99.41       37.76     41.95 o 
   6 -14   5        8.98       12.59     41.95 o 
 -10 -13   5        9.60       41.95     32.42 o 
  -9 -13   5       59.09       67.50     29.75 o 
  -8 -13   5        1.62      -18.31     24.03 o 
  -7 -13   5       88.60       79.63     26.65 o 
  -6 -13   5      214.18      245.13     33.37 o 
  -5 -13   5       76.30      104.35     24.54 o 
  -4 -13   5      189.17      163.01     31.84 o 
  -3 -13   5       92.25       64.14     26.28 o 
  -2 -13   5      289.99      324.54     47.29 o 
  -1 -13   5      175.74      256.28     43.86 o 
   0 -13   5       36.43      -33.94     33.94 o 
   1 -13   5       91.65      101.06     16.78 o 
   2 -13   5        2.58      -15.25     15.25 o 
   3 -13   5        5.83       -1.14     17.16 o 
   4 -13   5       35.66       41.19     39.66 o 
   5 -13   5        1.57      -17.16     37.76 o 
   6 -13   5       37.61      119.75     38.90 o 
   7 -13   5        2.90       26.70     35.85 o 
   8 -13   5        7.19       21.36     41.57 o 
 -10 -12   5       14.83       39.66     26.31 o 
  -9 -12   5       25.74       15.64     20.59 o 
  -8 -12   5      321.82      342.47     31.27 o 
  -7 -12   5      638.95      717.09     94.77 o 
  -6 -12   5       19.14      -21.60     21.60 o 
  -5 -12   5      409.00      350.13     32.87 o 
  -4 -12   5       27.13       39.32     21.90 o 
  -3 -12   5        2.23       12.03     20.85 o 
  -2 -12   5      157.75      161.25     32.80 o 
  -1 -12   5       48.89       28.28     24.12 o 
   0 -12   5      396.74      398.44     32.78 o 
   1 -12   5      333.87      356.58     24.41 o 
   2 -12   5        0.02      -15.64     15.64 o 
   3 -12   5      196.94      182.67     19.45 o 
   4 -12   5        7.61       22.88     17.16 o 
   5 -12   5      301.73      348.57     46.53 o 
   6 -12   5      546.14      470.22     56.82 o 
   7 -12   5        0.53       83.52     37.76 o 
   8 -12   5        4.57      -15.64     37.37 o 
   9 -12   5       33.15       27.84     34.70 o 
 -11 -11   5        2.96       24.41     27.46 o 
 -10 -11   5      398.32      430.94     33.18 o 
  -9 -11   5       49.15       25.17     19.83 o 
  -8 -11   5      383.91      417.98     31.65 o 
  -7 -11   5        7.36        8.95     19.26 o 
  -6 -11   5      681.93      840.99    139.39 o 
  -5 -11   5       35.63       20.66     20.63 o 
  -4 -11   5       23.54        3.85     19.25 o 
  -3 -11   5       66.74       74.24     41.19 o 
  -2 -11   5        4.21      -10.53     49.58 o 
  -1 -11   5      135.52      138.12     34.32 o 
   0 -11   5      221.39      179.74     26.83 o 
   1 -11   5      256.91      193.72     29.17 o 
   2 -11   5      133.30      144.80     14.80 o 
   3 -11   5      300.94      269.87     37.18 o 
   4 -11   5       16.53        4.58     16.78 o 
   5 -11   5      522.61      506.83     32.03 o 
   6 -11   5      223.27       51.10     37.76 o 
   7 -11   5     1280.49     1219.61     88.48 o 
   8 -11   5      265.93      248.27     45.38 o 
 -11 -10   5      692.29      729.55     42.33 o 
 -10 -10   5      158.07      157.50     22.50 o 
  -9 -10   5      187.54      295.56     24.41 o 
  -8 -10   5       42.57        2.67     18.69 o 
  -7 -10   5     1009.64     1080.41     48.43 o 
  -6 -10   5      180.99      214.28     22.85 o 
  -5 -10   5      279.99      300.62     23.66 o 
  -4 -10   5       13.85      -18.06     18.06 o 
  -3 -10   5       64.31       53.62     18.58 o 
  -2 -10   5        7.45       65.22     27.46 o 
  -1 -10   5      123.81       83.22     36.04 o 
   0 -10   5      259.92      211.56     23.89 o 
   1 -10   5      227.76      244.74     32.99 o 
   2 -10   5     2274.31     2477.35    115.55 o 
   3 -10   5       54.09       51.77     18.50 o 
   4 -10   5       87.85       58.28     15.20 o 
   5 -10   5      146.64       94.55     15.45 o 
   6 -10   5     1902.25     1896.14    179.81 o 
   7 -10   5      784.98      720.30     88.10 o 
   8 -10   5      200.13      162.46     40.42 o 
   9 -10   5      863.30      830.23     72.84 o 
  11 -10   5       18.16       64.07     35.09 o 
 -12  -9   5      186.19      131.95     25.93 o 
 -11  -9   5      204.07      202.89     23.26 o 
 -10  -9   5      175.24      158.27     22.50 o 
  -9  -9   5      528.15      548.78     46.15 o 
  -8  -9   5      258.36      206.70     22.88 o 
  -7  -9   5      142.68       85.81     18.69 o 
  -6  -9   5       78.78       88.42     50.53 o 
  -5  -9   5       60.59       61.92     19.10 o 
  -4  -9   5      347.82      314.35     24.79 o 
  -3  -9   5      431.45      433.04     28.58 o 
  -2  -9   5      119.93      110.59     24.41 o 
  -1  -9   5       26.72        6.19     19.21 o 
   0  -9   5       19.22       27.69     17.85 o 
   1  -9   5     2074.97     2082.92     93.63 o 
   2  -9   5      176.87      127.61     16.15 o 
   3  -9   5      751.68      860.82     32.21 o 
   4  -9   5      527.54      491.60     37.76 o 
   5  -9   5        3.76       -7.10     30.51 o 
   6  -9   5      250.59      243.01     19.96 o 
   7  -9   5      889.45      842.16    188.01 o 
   8  -9   5     3589.14     3653.51    410.73 o 
   9  -9   5      670.97      629.26    100.11 o 
  10  -9   5      220.65      189.92     41.95 o 
  11  -9   5       31.03      -36.99     36.99 o 
  12  -9   5       14.19       29.37     38.52 o 
 -12  -8   5        1.68      -22.50     22.50 o 
 -11  -8   5       32.29       33.56     16.78 o 
 -10  -8   5      102.56      101.82     19.07 o 
  -9  -8   5       72.17       93.82     18.69 o 
  -8  -8   5       50.62       27.84     16.40 o 
  -7  -8   5      169.80      144.54     19.07 o 
  -6  -8   5      185.39      111.74     18.69 o 
  -5  -8   5      141.23      168.65     19.44 o 
  -4  -8   5      724.77      721.75     34.38 o 
  -3  -8   5        0.54      -16.70     19.83 o 
  -2  -8   5       32.44        7.60     17.89 o 
  -1  -8   5       47.30       44.73     16.66 o 
   0  -8   5        2.12       54.81     45.57 o 
   1  -8   5      482.07      516.44     46.53 o 
   2  -8   5      492.80      454.32     21.37 o 
   3  -8   5     1613.31     1661.88     49.74 o 
   4  -8   5     1173.30     1243.90     45.19 o 
   5  -8   5      867.67      936.59     98.20 o 
   6  -8   5      225.28      275.24     19.26 o 
   7  -8   5      277.04      256.41     28.58 o 
   8  -8   5      107.54      130.43     32.80 o 
   9  -8   5      730.33      582.34     55.68 o 
  10  -8   5     1378.07     1145.24     82.37 o 
  11  -8   5      160.39      140.34     40.04 o 
  12  -8   5        0.44       -8.77     32.03 o 
 -12  -7   5       41.25       14.49     15.25 o 
 -11  -7   5        3.90       -8.01     16.02 o 
 -10  -7   5        1.77      -15.25     15.25 o 
  -9  -7   5      290.01      342.85     24.41 o 
  -8  -7   5      164.60      169.33     19.45 o 
  -7  -7   5      109.90       75.51     17.16 o 
  -6  -7   5       74.75       92.29     18.31 o 
  -5  -7   5      125.13      120.03     18.07 o 
  -4  -7   5        1.63       19.12     15.46 o 
  -3  -7   5      397.28      458.33     26.24 o 
  -2  -7   5     1519.06     1614.95     61.97 o 
  -1  -7   5     1003.06     1006.85     42.51 o 
   0  -7   5      172.44      139.61     20.14 o 
   1  -7   5     1536.74     1567.64     55.89 o 
   2  -7   5      182.78      163.49     18.62 o 
   3  -7   5      120.19      107.45     56.44 o 
   4  -7   5        2.27       51.07     30.32 o 
   5  -7   5     3408.79     3475.76    109.07 o 
   6  -7   5       35.07       -5.72     30.13 o 
   7  -7   5       33.22      -15.13     15.13 o 
   8  -7   5      252.85      232.16     26.02 o 
   9  -7   5      261.00      190.99     25.43 o 
  10  -7   5       43.35      -16.78     31.65 o 
  11  -7   5      228.55      211.93     26.55 o 
  12  -7   5      137.60      157.89     34.32 o 
  13  -7   5       10.47       73.98     30.89 o 
 -12  -6   5      289.35      364.97     23.26 o 
 -11  -6   5      214.59      215.85     19.07 o 
 -10  -6   5      165.79      106.40     16.78 o 
  -9  -6   5      294.73      287.93     21.36 o 
  -8  -6   5     1154.69     1200.16     45.38 o 
  -7  -6   5     2030.37     2087.21     67.88 o 
  -6  -6   5      561.75      564.80     25.93 o 
  -5  -6   5      155.09      175.05     18.69 o 
  -4  -6   5       66.63      129.53     43.48 o 
  -3  -6   5     1429.31     1434.10     79.90 o 
  -2  -6   5       48.03      124.98     18.62 o 
  -1  -6   5      503.10      793.67     41.79 o 
   0  -6   5     7654.90     7511.79    200.38 o 
   1  -6   5     3214.36     2963.20     91.14 o 
   2  -6   5      739.25      626.92     58.16 o 
   3  -6   5      113.91       98.05     13.09 o 
   4  -6   5      106.13       75.37     22.50 o 
   5  -6   5      961.16      915.22     34.25 o 
   6  -6   5       57.69        6.04     14.32 o 
   7  -6   5      379.96      244.45     22.88 o 
   8  -6   5      451.20      451.10     30.44 o 
   9  -6   5      548.51      577.49     34.61 o 
  10  -6   5      264.93      228.47     34.32 o 
  11  -6   5      199.30      171.29     47.29 o 
  12  -6   5       53.07       38.72     21.30 o 
  13  -6   5        6.52       23.60     21.34 o 
  14  -6   5       10.96       15.76     24.04 o 
 -13  -5   5      122.54       90.38     22.12 o 
 -12  -5   5      346.44      353.91     34.70 o 
 -11  -5   5        2.80       12.20     14.87 o 
 -10  -5   5      420.25      484.71     24.41 o 
  -9  -5   5       27.48       24.79     15.25 o 
  -8  -5   5      394.25      348.57     22.12 o 
  -7  -5   5      224.39      178.86     18.31 o 
  -6  -5   5     2498.66     2399.55     72.46 o 
  -5  -5   5     2574.65     2736.29     79.71 o 
  -4  -5   5        1.20       17.16     18.69 o 
  -3  -5   5       34.92      -14.82     14.82 o 
  -2  -5   5     2316.47     2438.58     84.66 o 
  -1  -5   5     4367.44     4436.85    120.20 o 
   0  -5   5     4815.36     4807.90    132.50 o 
   1  -5   5      442.63      439.76     37.95 o 
   2  -5   5      895.30      802.85     34.88 o 
   3  -5   5     5695.99     5338.05    114.84 o 
   4  -5   5     1185.20     1248.54     40.23 o 
   5  -5   5        8.89        8.90     29.17 o 
   6  -5   5      115.53       22.96     13.34 o 
   7  -5   5      751.64      651.75     34.32 o 
   8  -5   5     1048.87      964.85     62.16 o 
   9  -5   5      186.75      153.32     26.31 o 
  10  -5   5      293.76      352.90     26.54 o 
  11  -5   5       11.62       -1.05     28.03 o 
  12  -5   5        0.43      -20.12     33.94 o 
  13  -5   5      110.64       90.57     18.78 o 
  14  -5   5      468.78      407.03     44.24 o 
 -12  -4   5        0.18      -14.49     14.49 o 
 -11  -4   5      614.29      630.40     27.84 o 
 -10  -4   5     1012.74     1006.42     38.90 o 
  -9  -4   5       90.36      116.70     17.16 o 
  -8  -4   5      539.31      474.42     24.03 o 
  -7  -4   5     2288.98     2179.50     67.88 o 
  -6  -4   5     6397.79     6381.00    168.18 o 
  -5  -4   5        9.96      -20.21     20.21 o 
  -4  -4   5     3202.16     3052.06     86.57 o 
  -3  -4   5     3749.49     3684.75    101.82 o 
  -2  -4   5       97.30       51.48     24.03 o 
  -1  -4   5     3173.20     3177.00     87.71 o 
   0  -4   5      256.46      483.76    126.42 o 
   1  -4   5     2453.31     2315.58     68.09 o 
   2  -4   5      139.24      190.01     21.70 o 
   3  -4   5     1555.58     1996.64     56.70 o 
   4  -4   5     1971.15     1926.42     50.91 o 
   5  -4   5     2618.76     2486.64    166.85 o 
   6  -4   5       59.80       43.39     14.22 o 
   7  -4   5      618.63      603.65     24.79 o 
   8  -4   5      405.74      523.43     25.35 o 
   9  -4   5     2512.29     2638.95     96.39 o 
  10  -4   5       28.58       24.58     16.58 o 
  11  -4   5      392.78      359.95     24.48 o 
  12  -4   5       63.77       43.27     18.50 o 
  13  -4   5      560.26      517.89     62.35 o 
  14  -4   5      158.00      119.01     42.14 o 
 -13  -3   5       16.25       41.95     20.98 o 
 -12  -3   5      190.15      329.50     28.60 o 
 -10  -3   5        0.54      -14.87     14.87 o 
  -9  -3   5     1092.53     1163.54     40.81 o 
  -8  -3   5      552.95      460.69     24.79 o 
  -7  -3   5      345.40      279.92     20.98 o 
  -6  -3   5      276.97      193.73     17.54 o 
  -5  -3   5     6853.69     6120.53    162.08 o 
  -4  -3   5     3595.79     3387.67     97.25 o 
  -3  -3   5     1246.04     1213.50     43.48 o 
  -2  -3   5     1393.36     1196.34     41.95 o 
  -1  -3   5      142.46      208.93     32.99 o 
   0  -3   5      687.17      764.97     90.19 o 
   1  -3   5     1011.65     1258.64     40.58 o 
   2  -3   5       35.57      138.07     33.56 o 
   3  -3   5     4558.90     4444.52     96.77 o 
   4  -3   5     6522.11     6459.69    136.53 o 
   5  -3   5       22.97      -12.06     12.06 o 
   6  -3   5      949.55      871.25     33.97 o 
   7  -3   5      114.87       42.49     11.56 o 
   8  -3   5     2909.42     2850.59    181.15 o 
   9  -3   5      458.56      419.38     39.09 o 
  10  -3   5      836.77      862.84     51.48 o 
  11  -3   5     1882.30     1987.10     84.28 o 
  12  -3   5      127.72       89.63     24.97 o 
  13  -3   5      690.65      604.42     72.65 o 
  14  -3   5       69.83      151.37     52.25 o 
 -13  -2   5      139.81      149.88     22.50 o 
 -12  -2   5        0.18       38.14     22.12 o 
 -11  -2   5       11.53       53.77     26.31 o 
 -10  -2   5      632.56      620.48     28.98 o 
  -9  -2   5     3374.05     3434.96     98.01 o 
  -8  -2   5       46.23       42.33     16.40 o 
  -7  -2   5       17.21       45.38     16.40 o 
  -6  -2   5        4.24      -15.25     15.25 o 
  -5  -2   5     3125.92     3033.00     91.53 o 
  -4  -2   5       31.89       86.19     29.37 o 
  -3  -2   5     5306.04     4714.82    129.66 o 
  -2  -2   5     3950.69     3398.34     94.96 o 
  -1  -2   5     8658.60     8034.60    203.27 o 
   0  -2   5      385.53      336.85     72.65 o 
   1  -2   5      140.25      166.42     24.79 o 
   2  -2   5     2922.13     2869.94     77.93 o 
   3  -2   5     3716.77     3700.11     79.84 o 
   4  -2   5      415.28      517.51     39.28 o 
   5  -2   5      263.89      120.13     15.64 o 
   6  -2   5      113.55       22.41     10.59 o 
   7  -2   5      720.04      707.38     33.37 o 
   8  -2   5     1718.77     1699.40     46.96 o 
   9  -2   5     2892.55     2783.31     74.99 o 
  10  -2   5     2349.17     2242.60     64.67 o 
  11  -2   5      103.14       63.66     18.48 o 
  12  -2   5      996.40     1020.84     39.85 o 
  13  -2   5      107.42       33.09     35.66 o 
  14  -2   5      758.64      802.51     92.86 o 
  15  -2   5       55.35      106.40     39.28 o 
 -13  -1   5       68.05       99.15     21.74 o 
 -11  -1   5        2.33      -23.26     23.26 o 
 -10  -1   5      116.15      324.16     36.23 o 
  -8  -1   5     2766.07     2782.49     86.23 o 
  -7  -1   5     1817.99     1543.60     54.24 o 
  -6  -1   5      547.83      462.06     32.61 o 
  -5  -1   5      887.25      904.20     35.46 o 
  -4  -1   5       83.28       96.89     26.89 o 
  -3  -1   5     2703.53     2821.75    110.41 o 
  -2  -1   5     1055.21      906.89     36.61 o 
  -1  -1   5      605.35      443.91     25.55 o 
   0  -1   5     2345.46     1947.25     60.26 o 
   1  -1   5      479.84      401.24     49.58 o 
   2  -1   5      578.84      508.14     22.49 o 
   3  -1   5      223.40      231.57     13.33 o 
   4  -1   5     2930.39     2929.33     66.34 o 
   5  -1   5      371.84      286.09     16.21 o 
   6  -1   5      558.46      494.88     16.85 o 
   7  -1   5      891.31      812.42     22.24 o 
   8  -1   5       28.22      -11.54     11.54 o 
   9  -1   5     1547.37     1550.51     69.22 o 
  10  -1   5      117.09       79.24     42.52 o 
  11  -1   5      303.88      234.10     21.95 o 
  12  -1   5      976.08      946.41     49.20 o 
  13  -1   5       21.99       -2.14     14.11 o 
  14  -1   5        1.99      -15.99     15.99 o 
  15  -1   5      277.83      232.25     48.05 o 
 -13   0   5      223.70      255.33     20.74 o 
 -12   0   5      179.32      262.00     29.75 o 
 -11   0   5      720.96      748.63    126.42 o 
 -10   0   5      360.64      507.60     38.52 o 
  -9   0   5        0.62      464.12     50.34 o 
  -8   0   5      727.22     1837.38    128.52 o 
  -7   0   5      773.89     1241.43    221.57 o 
  -6   0   5      488.14      523.81     28.65 o 
  -5   0   5     3662.68     3371.76    116.70 o 
  -4   0   5      811.03      810.24    113.27 o 
  -3   0   5      185.53      456.78    109.83 o 
  -2   0   5     3858.78     3612.86     99.92 o 
  -1   0   5     9598.04     8495.47    211.09 o 
   0   0   5     2950.55     2618.06    144.73 o 
   1   0   5     2264.06     1987.29     59.87 o 
   2   0   5     4144.94     3907.08    101.82 o 
   3   0   5       99.93       76.36     16.02 o 
   4   0   5      284.88      353.14     26.50 o 
   5   0   5       15.75       17.27     27.84 o 
   6   0   5       92.74       46.81      9.98 o 
   7   0   5      404.53      298.31     13.21 o 
   8   0   5       23.64      -10.05     10.05 o 
   9   0   5        5.45      -10.20     10.20 o 
  10   0   5       61.03       57.21     13.49 o 
  11   0   5     1323.25     1291.23     50.77 o 
  12   0   5     1314.39     1365.72     53.18 o 
  13   0   5        1.42      -34.70     34.70 o 
  14   0   5       47.90       32.80     42.71 o 
  15   0   5       37.99       30.51     45.38 o 
 -13   1   5        5.00       95.89     59.11 o 
 -12   1   5      103.20      151.76     26.12 o 
 -11   1   5       20.55      340.83     70.74 o 
 -10   1   5     1508.41     1658.56     57.01 o 
  -9   1   5      638.33      739.09     51.48 o 
  -7   1   5        0.61      468.90     87.71 o 
  -6   1   5     2123.32     2058.24    107.35 o 
  -5   1   5     1253.30     1284.45     48.97 o 
  -4   1   5      285.35      410.25     41.00 o 
  -3   1   5     1379.96     1679.10     60.67 o 
  -2   1   5     6808.65     7106.70    184.28 o 
   0   1   5     7443.08     7425.97    189.90 o 
   1   1   5        7.55       -8.39     26.70 o 
   2   1   5      750.59      803.92     27.46 o 
   3   1   5      236.78      152.47     11.01 o 
   4   1   5       29.64       39.35     17.35 o 
   5   1   5     2005.15     1876.97     56.25 o 
   6   1   5     2071.50     2069.58     52.83 o 
   7   1   5     1147.96     1293.05     76.46 o 
   8   1   5     1792.66     2054.92    174.86 o 
   9   1   5      110.29      191.06     38.52 o 
  10   1   5      215.76      252.08     33.56 o 
  11   1   5       59.82        1.91     33.18 o 
  12   1   5       45.75       37.76     11.82 o 
  13   1   5      304.13      239.12     49.96 o 
  14   1   5      990.80      822.22     85.43 o 
  15   1   5      165.64      106.02     44.62 o 
  16   1   5       17.31        4.96     46.15 o 
 -14   2   5       62.84       49.58     27.08 o 
 -13   2   5       26.33       12.20     17.80 o 
 -12   2   5        7.15       19.03     19.07 o 
 -11   2   5     1512.89     1572.75     90.38 o 
 -10   2   5      622.07      879.81     61.40 o 
  -9   2   5       57.52      110.98     28.98 o 
  -8   2   5     1943.46     1966.70    102.97 o 
  -7   2   5        1.77      102.07     56.63 o 
  -6   2   5     1851.16     1888.52     91.53 o 
  -5   2   5     1295.39     1612.44     85.43 o 
  -4   2   5     1386.92     1261.12     51.36 o 
  -3   2   5     2622.87     2790.76    217.76 o 
  -2   2   5     4813.98     5627.73    148.89 o 
  -1   2   5     3728.17     4182.09    209.94 o 
   0   2   5      984.66     1209.33    105.07 o 
   1   2   5     1675.46     1615.95    101.06 o 
   2   2   5     5601.87     5733.47    280.49 o 
   3   2   5     1268.75     1560.25    101.82 o 
   4   2   5      375.17      590.79     43.28 o 
   5   2   5     1011.87     1274.19     28.89 o 
   6   2   5       52.98       59.17      8.58 o 
   7   2   5     2330.28     2944.99     94.20 o 
   8   2   5     1040.61     1412.19     46.91 o 
   9   2   5     4629.27     5758.99    152.16 o 
  10   2   5     1211.19     1418.30     45.00 o 
  11   2   5      436.01      952.27     81.61 o 
  12   2   5      154.38      152.55     39.66 o 
  13   2   5      225.22      247.89     43.48 o 
  14   2   5      125.11       96.49     41.57 o 
  15   2   5      391.60      478.99     62.16 o 
 -14   3   5        1.62        6.10     25.17 o 
 -13   3   5       45.43       81.16     33.18 o 
 -12   3   5        2.17        7.30     19.25 o 
 -11   3   5      485.88      593.02     49.96 o 
 -10   3   5       60.15       66.13     61.78 o 
  -9   3   5     1134.61     1067.20     87.14 o 
  -8   3   5      874.92      970.62     89.05 o 
  -7   3   5     1905.37     1618.42    167.61 o 
  -6   3   5     1120.07     1072.02     65.21 o 
  -5   3   5    11141.83    11333.03    435.14 o 
  -4   3   5     3643.32     3597.98    114.33 o 
  -3   3   5     1450.81     1462.30    107.54 o 
  -1   3   5     2525.05     2828.78    258.76 o 
   0   3   5    28239.31    27723.15    660.66 o 
   1   3   5      119.69      170.09     44.24 o 
   2   3   5     2074.16     2281.80     72.08 o 
   3   3   5     9115.74    10424.95    213.37 o 
   4   3   5     3720.60     4436.89     84.27 o 
   5   3   5     1640.73     2300.22     52.06 o 
   6   3   5      461.58      543.45     18.31 o 
   7   3   5     1123.09     1569.32     38.52 o 
   8   3   5     4380.57     5409.66    146.44 o 
   9   3   5     3363.15     4609.94    199.84 o 
  10   3   5      152.54      562.89     53.01 o 
  11   3   5     3975.13     5512.25    255.51 o 
  12   3   5        9.92      236.83     39.28 o 
  13   3   5       23.71      133.48     36.99 o 
  14   3   5       96.67       77.80     32.42 o 
 -14   4   5      107.87      102.59     30.89 o 
 -13   4   5       59.90       59.49     30.51 o 
 -12   4   5        0.01       10.68     27.08 o 
 -11   4   5        8.57       54.92     26.31 o 
 -10   4   5      723.86      649.28     74.94 o 
  -9   4   5      240.65      199.45     30.51 o 
  -8   4   5       17.66       13.61     18.05 o 
  -7   4   5      973.68      905.51     64.26 o 
  -6   4   5     1352.25     1324.48     75.13 o 
  -5   4   5     4205.52     4697.31    357.15 o 
  -4   4   5      879.46      837.92     54.15 o 
  -3   4   5     8248.53     7698.43    352.00 o 
  -2   4   5     4349.59     4221.21    129.65 o 
  -1   4   5       47.26       29.18     19.83 o 
   0   4   5     1393.45     1374.06     66.74 o 
   1   4   5    17443.47    17164.48    593.02 o 
   2   4   5     1740.50     1437.52     39.32 o 
   3   4   5      134.82       88.48     12.97 o 
   4   4   5      149.17      204.45     10.75 o 
   5   4   5      231.55      253.79     19.45 o 
   6   4   5     1498.83     1857.03     67.31 o 
   7   4   5     2095.15     2354.17     66.36 o 
   8   4   5        3.36      -26.31     26.31 o 
   9   4   5     1559.15     1896.15     96.10 o 
  10   4   5     3503.33     4487.52    201.74 o 
  11   4   5     1779.24     2574.98    140.72 o 
  12   4   5      329.01      884.39     60.64 o 
  13   4   5      254.46      242.55     48.43 o 
  14   4   5      116.25      172.76     37.76 o 
 -14   5   5        0.70      -28.98     28.98 o 
 -13   5   5        1.28      -13.35     20.49 o 
 -12   5   5      162.26      140.72     31.27 o 
 -11   5   5       25.58       56.44     32.80 o 
 -10   5   5      247.90      211.45     42.14 o 
  -9   5   5      195.59      185.93     21.93 o 
  -8   5   5     1126.64     1162.36     49.87 o 
  -7   5   5      709.74      637.23     34.17 o 
  -6   5   5      570.08      530.10     41.95 o 
  -5   5   5       24.47      -24.41     24.41 o 
  -4   5   5      363.96      250.18     33.94 o 
  -3   5   5     6054.54     5950.33    186.98 o 
  -2   5   5       97.84       44.89     20.78 o 
  -1   5   5     1122.89     1126.93     58.73 o 
   0   5   5       46.79       49.39     17.50 o 
   1   5   5     5554.22     5827.26    243.69 o 
   2   5   5     2555.78     2612.41     62.60 o 
   3   5   5     4573.55     4874.12    137.10 o 
   4   5   5     5019.02     4859.91    143.58 o 
   5   5   5      813.00      581.84     23.84 o 
   6   5   5     2226.21     2336.53    131.19 o 
   7   5   5     1556.57     1534.99     82.76 o 
   8   5   5       24.68      -19.83     25.55 o 
   9   5   5      460.44      599.51     44.24 o 
  10   5   5      144.57      112.12     33.94 o 
  11   5   5     2975.44     3848.74    183.82 o 
  12   5   5     2335.40     3044.82    167.42 o 
  13   5   5      160.35      170.85     42.71 o 
  14   5   5      175.44      168.18     41.57 o 
 -14   6   5       17.31       22.12     40.81 o 
 -13   6   5      139.59       92.89     22.22 o 
 -12   6   5       89.51      107.14     23.32 o 
 -11   6   5       19.49       41.57     30.13 o 
 -10   6   5        0.68       33.56     36.23 o 
  -9   6   5      384.48      322.73     28.25 o 
  -8   6   5      507.52      530.15     69.60 o 
  -7   6   5      333.97      274.20     34.70 o 
  -6   6   5       26.94       28.53     18.14 o 
  -5   6   5       41.14       48.62     17.86 o 
  -4   6   5     4275.21     4146.20    189.54 o 
  -3   6   5       38.61      -19.92     47.29 o 
  -2   6   5       21.63      154.41     50.34 o 
  -1   6   5      581.00      456.25     42.33 o 
   0   6   5      697.75      711.63     45.76 o 
   1   6   5     1221.81     1284.30     35.64 o 
   2   6   5     1218.43     1444.23     43.86 o 
   3   6   5     3151.81     2805.41     64.35 o 
   4   6   5      988.38     1067.33     65.21 o 
   5   6   5     2440.22     2290.71     85.04 o 
   6   6   5     1952.49     1629.54    104.88 o 
   7   6   5     5942.70     6223.38    323.21 o 
   8   6   5      157.41      149.11     29.75 o 
   9   6   5        6.37       35.47     27.84 o 
  10   6   5      266.62      324.92     41.19 o 
  11   6   5      538.15      617.43     58.73 o 
  12   6   5        1.64       43.86     34.70 o 
  13   6   5      225.92      249.41     44.62 o 
  14   6   5      394.22      464.12     59.11 o 
  15   6   5        2.49       32.42     33.94 o 
  16   6   5       14.35        3.43     35.85 o 
 -13   7   5        2.55       86.95     44.62 o 
 -12   7   5       42.11       13.35     31.27 o 
 -11   7   5        9.96       87.87     77.23 o 
 -10   7   5       33.94       57.32     33.37 o 
  -9   7   5      191.37      111.36     30.89 o 
  -8   7   5      356.56      307.46     61.40 o 
  -7   7   5      784.39      774.55     57.97 o 
  -6   7   5      559.04      620.86     49.96 o 
  -5   7   5     2594.01     2893.04    148.35 o 
  -4   7   5     1965.68     1964.36     77.13 o 
  -3   7   5      252.07      361.40     30.76 o 
  -2   7   5      874.69      865.32     59.87 o 
  -1   7   5       23.12      -14.49     20.98 o 
   0   7   5       35.77       -2.46     31.27 o 
   1   7   5     4158.10     3876.96    105.64 o 
   2   7   5     4735.32     4481.04    119.37 o 
   3   7   5      442.09      395.17     19.98 o 
   4   7   5      523.45      609.14     22.65 o 
   5   7   5     3314.67     2899.87    100.68 o 
   6   7   5      672.08      515.38     72.46 o 
   7   7   5       80.95       53.34     12.65 o 
   8   7   5      879.83      962.18     33.94 o 
   9   7   5      207.41      243.31     36.23 o 
  10   7   5      121.07      131.57     34.70 o 
  11   7   5      200.07      139.20     32.80 o 
  12   7   5      233.27      200.98     41.57 o 
  13   7   5      216.63      221.95     42.33 o 
  14   7   5      136.38       95.34     39.28 o 
 -13   8   5        0.09       22.87     22.73 o 
 -12   8   5       67.13      141.25     70.74 o 
 -11   8   5        5.09      -14.49     33.94 o 
 -10   8   5      727.74      651.33     36.54 o 
  -9   8   5      733.67      788.40    141.49 o 
  -8   8   5        4.49       32.80     27.08 o 
  -7   8   5      216.33      183.06     33.56 o 
  -6   8   5      200.44      239.50     36.23 o 
  -5   8   5       61.89        9.92     22.50 o 
  -4   8   5     4037.58     4213.55    259.90 o 
  -3   8   5    10493.85    10026.78    299.82 o 
  -2   8   5       75.60      -27.46     27.46 o 
  -1   8   5      215.54      252.08     31.65 o 
   0   8   5     1041.02      917.11     29.83 o 
   1   8   5     4719.30     4631.66    106.71 o 
   2   8   5     2061.82     2390.01     73.22 o 
   3   8   5      744.52      633.43     61.78 o 
   4   8   5      611.56      515.93     26.89 o 
   5   8   5      421.86      320.01     22.30 o 
   6   8   5       14.27        2.72     14.87 o 
   7   8   5      695.28      605.42     23.40 o 
   8   8   5       96.86       72.28      9.23 o 
   9   8   5      189.89      284.12     36.23 o 
  11   8   5      282.22      243.69     46.15 o 
  12   8   5      891.39     1023.20     93.43 o 
  13   8   5        0.89       18.69     32.42 o 
  14   8   5       15.21       25.55     42.71 o 
  16   8   5      228.43      107.54     41.57 o 
 -12   9   5        0.70       30.89     30.13 o 
 -11   9   5       25.27       52.88     23.73 o 
 -10   9   5        9.47       11.91     18.47 o 
  -9   9   5      644.35      758.21    140.72 o 
  -8   9   5      729.22      821.75    147.59 o 
  -7   9   5      691.16      639.55     57.20 o 
  -6   9   5       46.24        1.42     20.63 o 
  -5   9   5      686.37      541.92     51.48 o 
  -4   9   5     5169.54     5673.57    259.71 o 
  -3   9   5      308.94      199.71     33.94 o 
  -2   9   5     1988.08     1997.59    120.51 o 
   0   9   5        5.41        6.48     14.11 o 
   1   9   5       28.42        4.96     41.19 o 
   2   9   5     4231.12     4238.11    193.35 o 
   4   9   5     1163.14     1379.83     42.85 o 
   5   9   5      705.32      570.23     36.80 o 
   6   9   5      435.71      363.72     19.79 o 
   7   9   5      408.90      367.08     19.24 o 
   8   9   5        0.72       15.45      9.43 o 
   9   9   5      118.15      117.01      9.43 o 
  11   9   5     1478.82     1600.21    120.13 o 
  12   9   5      445.84      379.46     53.01 o 
  13   9   5       39.83        2.29     30.89 o 
  14   9   5       39.06       -3.43     40.42 o 
  15   9   5      642.13      601.03     70.55 o 
  16   9   5      282.01      309.67     50.34 o 
 -12  10   5        1.57      -12.10     30.51 o 
 -11  10   5       34.60      -18.81     22.42 o 
 -10  10   5      161.31      145.46     25.17 o 
  -9  10   5      207.96      143.46     26.59 o 
  -8  10   5       17.12       51.52     18.07 o 
  -7  10   5     1134.32     1018.36     49.51 o 
  -6  10   5      684.83      642.04     46.15 o 
  -5  10   5       16.68       -3.05     25.93 o 
  -4  10   5       24.28      -28.98     28.98 o 
  -3  10   5     2664.01     2602.76    124.13 o 
  -2  10   5     4467.97     5393.26    264.29 o 
   0  10   5     2803.83     2805.70    152.16 o 
   1  10   5       96.25       80.85     28.22 o 
   2  10   5     1426.72     1502.20    103.35 o 
   3  10   5       47.41      236.96     40.70 o 
   4  10   5     1800.79     1983.69     61.40 o 
   5  10   5     1408.15     1250.50     52.25 o 
   6  10   5      185.67      189.03     24.60 o 
   7  10   5      101.17      130.47     12.87 o 
   8  10   5      153.82      117.46     12.43 o 
   9  10   5        2.01       65.19     18.88 o 
  10  10   5      353.92      338.19     18.31 o 
  13  10   5     1180.95     1170.41     99.54 o 
  16  10   5       49.01      148.35     45.76 o 
 -10  11   5        5.94       32.23     21.03 o 
  -9  11   5      178.78      182.67     34.70 o 
  -8  11   5      828.01      843.29     40.62 o 
  -7  11   5      872.71      818.12     45.83 o 
  -6  11   5       75.33       83.50     15.81 o 
  -5  11   5      243.43      272.74     17.74 o 
  -4  11   5        1.16      -19.21     19.21 o 
  -3  11   5     1108.77     1050.53     50.92 o 
  -1  11   5     5224.53     6122.75    405.01 o 
   0  11   5     1939.71     1961.36    120.89 o 
   1  11   5        9.10      -16.26     17.81 o 
   2  11   5      160.84      124.83     22.44 o 
   3  11   5      890.02      988.12     81.23 o 
   4  11   5      506.66      557.44     24.49 o 
   5  11   5      486.50      698.28     43.09 o 
   6  11   5      569.31      547.22     25.82 o 
   7  11   5      198.63      162.58     60.45 o 
   8  11   5      239.61      273.64     17.32 o 
   9  11   5       59.59       27.03     18.88 o 
  10  11   5      468.86      471.79     21.74 o 
  12  11   5      644.44      610.18     70.17 o 
  13  11   5      295.52      207.84     46.15 o 
  14  11   5       13.57      -36.23     36.23 o 
  15  11   5       19.64       73.22     46.53 o 
 -10  12   5      115.79      153.69     37.76 o 
  -8  12   5       16.83        1.94     19.82 o 
  -7  12   5       66.21       67.99     17.86 o 
  -6  12   5     1933.65     2255.56    294.22 o 
  -5  12   5      554.94      606.88     67.12 o 
  -4  12   5       48.42       -8.39     35.47 o 
  -3  12   5       72.05       33.56     30.89 o 
  -2  12   5       16.58      -17.06     22.69 o 
  -1  12   5      456.33      520.94     47.67 o 
   0  12   5      212.10      262.76     38.52 o 
   1  12   5      915.53      869.01     44.61 o 
   4  12   5     1007.59     1058.00     51.16 o 
   5  12   5      115.06     1066.30     75.89 o 
   6  12   5      735.34      688.75     42.90 o 
   7  12   5       13.00       39.28     16.78 o 
   8  12   5       10.94       -3.81     16.78 o 
   9  12   5      184.35      178.88     24.03 o 
  10  12   5       96.63       89.96     12.05 o 
  11  12   5      711.24      642.00     32.23 o 
  14  12   5      375.10      229.58     50.72 o 
  15  12   5        3.33       40.42     47.67 o 
  -9  13   5       14.84       36.61     40.81 o 
  -8  13   5       61.77       95.72     36.99 o 
  -6  13   5       40.48       99.15     36.23 o 
  -5  13   5        0.50      -13.35     33.94 o 
  -4  13   5      310.80      341.70     45.00 o 
  -3  13   5       29.53       92.16     59.68 o 
  -2  13   5      319.07      386.02     30.52 o 
  -1  13   5       69.45      101.50     27.76 o 
   0  13   5       10.33      156.81     79.71 o 
   1  13   5      279.04      286.71     28.56 o 
   2  13   5     1554.27     2101.70    132.33 o 
   3  13   5     1188.47     1304.27     90.00 o 
   4  13   5        0.96      257.28     64.26 o 
   5  13   5      816.71      775.08     32.51 o 
   6  13   5      564.11      715.82     43.86 o 
   7  13   5      158.52      156.98     21.87 o 
   8  13   5      668.03      668.53     38.52 o 
   9  13   5      242.39      236.96     19.83 o 
  10  13   5      106.67      116.19     13.19 o 
  11  13   5      177.18      141.47     13.73 o 
  12  13   5       89.64      141.11     37.37 o 
  13  13   5      467.24      325.69     62.93 o 
  14  13   5       18.12      -39.28     39.28 o 
  -9  14   5        1.77      -37.37     37.37 o 
  -8  14   5        2.26      119.37     41.57 o 
  -6  14   5       63.89      -10.68     38.14 o 
  -5  14   5      187.97      167.42     37.37 o 
  -4  14   5      247.63      387.47     48.81 o 
  -3  14   5      744.61      712.52     44.06 o 
  -2  14   5      133.64      196.40     38.14 o 
  -1  14   5     1196.73     1252.02     79.32 o 
   0  14   5      933.50      947.59     90.19 o 
   1  14   5     1436.37     1614.32    111.36 o 
   2  14   5       51.11      376.91    195.26 o 
   3  14   5      670.51      713.15     64.83 o 
   4  14   5      547.68      613.23     58.73 o 
   5  14   5        1.93      392.81     37.37 o 
   6  14   5        0.23      114.41     25.93 o 
   7  14   5      522.17      536.64     26.75 o 
   8  14   5      295.43      282.97     25.17 o 
   9  14   5        6.25        5.34     16.78 o 
  10  14   5        7.94       21.72     16.78 o 
  11  14   5       47.49       57.20     32.42 o 
  12  14   5        4.95       22.50     36.23 o 
  13  14   5       46.79       77.42     42.71 o 
  -7  15   5        0.95      -38.52     38.52 o 
  -4  15   5      429.75      481.66     55.30 o 
  -3  15   5       28.45      -17.54     34.32 o 
  -2  15   5      383.17      308.52     47.67 o 
  -1  15   5      775.40      809.26     71.32 o 
   0  15   5      252.63      237.20     54.92 o 
   1  15   5      950.88     1012.70     89.05 o 
   2  15   5      280.83      271.70     39.66 o 
   3  15   5     1015.84     1289.01    101.06 o 
   4  15   5       10.80       14.36     46.53 o 
   5  15   5        2.00      -22.04     22.04 o 
   6  15   5      127.10      159.41     19.83 o 
   7  15   5      188.92      226.53     25.17 o 
   8  15   5      115.96      137.67     20.21 o 
   9  15   5      273.46      272.04     36.61 o 
  10  15   5       34.56        3.01     14.20 o 
  11  15   5      146.10       88.10     37.37 o 
  12  15   5       79.47       91.15     39.28 o 
  13  15   5        5.16      -21.36     36.61 o 
  -6  16   5       83.79      102.97     46.53 o 
  -5  16   5       38.97       41.57     38.90 o 
  -4  16   5       62.99       85.43     40.04 o 
  -2  16   5      448.76      554.89     57.20 o 
  -1  16   5        6.96      -20.59     33.18 o 
   0  16   5       58.76        3.43     40.42 o 
   1  16   5       11.01      -27.84     40.42 o 
   2  16   5       22.62       71.77     24.27 o 
   3  16   5        7.50       67.50     40.81 o 
   4  16   5      534.65      605.90     39.81 o 
   5  16   5      302.60      344.75     44.24 o 
   6  16   5       31.86       24.04     31.65 o 
   7  16   5       25.97       48.05     19.07 o 
   8  16   5      158.16      206.32     24.03 o 
   9  16   5       12.18       45.18     19.83 o 
  10  16   5        2.50        9.53     20.21 o 
  11  16   5        6.72        0.76     32.42 o 
  12  16   5       52.40       95.72     36.61 o 
  -1  17   5       53.88      210.51     40.42 o 
   0  17   5      763.40      897.73     80.47 o 
   1  17   5      104.85       51.87     43.86 o 
   2  17   5       11.41      -11.82     39.28 o 
   3  17   5      229.85      192.21     43.86 o 
   4  17   5      577.58      621.63     61.78 o 
   5  17   5        4.00       53.89     25.06 o 
   6  17   5      144.80      226.91     37.37 o 
   7  17   5      282.33      284.68     34.32 o 
   8  17   5       77.54       73.98     20.98 o 
   9  17   5       22.33       42.33     20.21 o 
  10  17   5        2.94       54.54     30.89 o 
  11  17   5       65.85       -6.86     33.94 o 
  -3  18   5        0.14       34.32     43.48 o 
  -2  18   5       27.43        9.53     35.85 o 
   0  18   5       69.70       65.98     38.52 o 
   1  18   5      193.45      146.06     43.09 o 
   3  18   5       10.09      -12.20     38.90 o 
   4  18   5       42.47       -6.86     38.52 o 
   5  18   5      217.05      418.36     49.20 o 
   6  18   5      389.06      369.54     50.34 o 
   7  18   5       43.74      -21.36     36.61 o 
   8  18   5        3.72       12.97     32.03 o 
   9  18   5       90.20       64.83     35.09 o 
   3  19   5        1.26      104.11     37.37 o 
   5  19   5       14.73       49.58     41.95 o 
   6  19   5        7.58      127.38     40.81 o 
   7  19   5      131.32      112.12     40.81 o 
  -5 -15   6      146.61       87.71     40.42 o 
  -4 -15   6       54.53       89.24     37.76 o 
  -3 -15   6        7.01      -40.81     40.81 o 
  -2 -15   6      103.42      215.85     45.38 o 
  -1 -15   6        0.79       -3.81     44.62 o 
   0 -15   6        7.17      -14.49     39.66 o 
   1 -15   6      269.71      318.44     57.20 o 
   2 -15   6      505.10      665.10     80.09 o 
   3 -15   6        2.58      125.85     46.53 o 
  -8 -14   6        0.56       34.32     33.56 o 
  -7 -14   6       12.28        8.77     33.56 o 
  -6 -14   6        6.01      -26.31     35.09 o 
  -5 -14   6       70.19       65.98     35.09 o 
  -4 -14   6      218.22      355.43     47.29 o 
  -3 -14   6      156.08      220.43     47.29 o 
  -2 -14   6        0.18      -37.76     37.76 o 
  -1 -14   6       52.40       86.95     40.81 o 
   0 -14   6       33.61       41.19     38.52 o 
   1 -14   6      277.68      250.56     55.30 o 
   2 -14   6       25.77      -40.81     40.81 o 
   3 -14   6      161.72      105.64     48.81 o 
   4 -14   6      120.78       74.37     43.09 o 
   5 -14   6       12.36        3.05     40.04 o 
  -9 -13   6       50.28       -1.53     32.03 o 
  -8 -13   6       54.13       59.87     32.42 o 
  -6 -13   6        5.77      -30.13     30.13 o 
  -5 -13   6      249.57      221.95     41.95 o 
  -4 -13   6       67.94       69.79     36.23 o 
  -3 -13   6      250.42      337.89     47.67 o 
  -2 -13   6      113.40      110.60     38.52 o 
  -1 -13   6       36.85       48.43     36.61 o 
   0 -13   6       94.45       67.88     37.37 o 
   1 -13   6        5.95        9.92     17.16 o 
   2 -13   6       85.41      124.71     39.66 o 
   3 -13   6      214.98      242.55     50.34 o 
   4 -13   6       22.69       32.42     37.76 o 
   5 -13   6        6.59       22.50     39.28 o 
   6 -13   6        1.18      -12.97     38.90 o 
 -10 -12   6       28.51       72.08     33.94 o 
  -9 -12   6       95.68       91.53     25.55 o 
  -8 -12   6      121.84       76.27     24.03 o 
  -7 -12   6      339.65      488.53     34.32 o 
  -6 -12   6       27.41       48.11     46.53 o 
  -5 -12   6        2.63      -14.70     21.88 o 
  -4 -12   6      154.00      148.99     38.52 o 
  -3 -12   6      210.67      218.24     40.42 o 
  -2 -12   6       56.05       27.59     23.46 o 
  -1 -12   6      132.38       57.10     26.56 o 
   0 -12   6       37.84       17.54     35.09 o 
   1 -12   6       31.50       33.94     17.16 o 
   2 -12   6        0.41        0.00     16.40 o 
   3 -12   6       80.53       88.10     17.54 o 
   4 -12   6      174.84      141.49     20.21 o 
   5 -12   6       54.00       17.54     40.42 o 
   6 -12   6      129.33       56.82     41.57 o 
   7 -12   6       41.62       42.33     45.00 o 
   8 -12   6        5.53       54.92     38.90 o 
 -11 -11   6       72.79       69.03     32.42 o 
 -10 -11   6      217.83      195.26     24.79 o 
  -9 -11   6      157.19      158.27     24.79 o 
  -8 -11   6      222.94      239.12     26.70 o 
  -7 -11   6      333.50      426.37     31.27 o 
  -6 -11   6        1.73      -20.74     20.74 o 
  -5 -11   6       28.36       54.24     48.43 o 
  -4 -11   6       58.63       71.32     30.89 o 
  -3 -11   6        1.33       28.60     30.89 o 
  -2 -11   6        1.01       -2.89     19.44 o 
  -1 -11   6       74.25       92.78     22.92 o 
   0 -11   6       30.29       10.30     31.65 o 
   1 -11   6      527.25      500.60     41.25 o 
   2 -11   6      121.49      122.03     16.11 o 
   3 -11   6       16.09       -2.42     23.45 o 
   4 -11   6        5.10       72.46     18.31 o 
   5 -11   6      521.53      556.79     64.07 o 
   6 -11   6      647.43      649.85     72.08 o 
   7 -11   6       10.16      -39.28     39.28 o 
   8 -11   6      103.58       29.75     39.28 o 
   9 -11   6        5.77      -10.30     38.52 o 
 -11 -10   6        0.10       14.49     30.51 o 
 -10 -10   6      499.91      450.39     34.70 o 
  -9 -10   6        9.62        4.96     21.36 o 
  -8 -10   6      795.57      969.05     48.05 o 
  -7 -10   6      103.26      162.84     22.12 o 
  -6 -10   6       66.48      143.39     30.51 o 
  -5 -10   6      134.35      141.53     38.71 o 
  -4 -10   6       47.95       31.42     26.70 o 
  -3 -10   6      137.37      180.45     51.10 o 
  -2 -10   6      152.78      122.23     22.80 o 
  -1 -10   6        3.79      -21.55     21.55 o 
   0 -10   6      211.91      276.06     28.03 o 
   1 -10   6      239.02      342.04     60.83 o 
   2 -10   6       24.51        2.34     14.21 o 
   3 -10   6      190.47      225.96     54.92 o 
   4 -10   6       87.55       45.28     15.11 o 
   5 -10   6      337.61      370.99     38.33 o 
   6 -10   6      121.32       65.76     28.45 o 
   7 -10   6     1455.48     1593.34    116.32 o 
   8 -10   6      938.99      765.40     76.65 o 
   9 -10   6       14.54      -36.99     36.99 o 
  10 -10   6       21.64       33.56     36.23 o 
 -11  -9   6      576.37      668.15     57.97 o 
 -10  -9   6      267.15      270.39     27.08 o 
  -9  -9   6       30.88       60.26     19.83 o 
  -8  -9   6      306.64      293.65     26.31 o 
  -7  -9   6      242.83      353.53     26.70 o 
  -6  -9   6      269.38      332.55     25.55 o 
  -5  -9   6      502.63      507.07     48.05 o 
  -4  -9   6      132.87      179.98     20.29 o 
  -3  -9   6      365.66      419.32     27.90 o 
  -2  -9   6       68.07       60.39     20.78 o 
  -1  -9   6        3.54      -18.34     18.34 o 
   0  -9   6      539.57      513.77     36.18 o 
   1  -9   6      329.09      376.15     78.94 o 
   2  -9   6     1923.73     2127.43     62.99 o 
   3  -9   6     1289.12     1362.45     45.46 o 
   4  -9   6      355.00      341.70     25.55 o 
   5  -9   6       47.07       35.10     15.19 o 
   6  -9   6     1204.89     1194.44     54.15 o 
   7  -9   6     1062.56     1048.85     44.84 o 
   8  -9   6      133.70      170.10     43.48 o 
   9  -9   6     1699.04     1779.83    117.08 o 
  10  -9   6       33.63      -38.52     38.52 o 
  11  -9   6        0.92       16.02     39.66 o 
 -12  -8   6       60.49       13.35     24.79 o 
 -11  -8   6      242.43      225.01     24.03 o 
 -10  -8   6        1.03        1.14     19.45 o 
  -9  -8   6      107.67      117.46     20.21 o 
  -8  -8   6       90.68       87.71     19.07 o 
  -7  -8   6      271.98      203.27     22.50 o 
  -6  -8   6      378.24      414.54     24.41 o 
  -5  -8   6       49.39       23.47     17.75 o 
  -4  -8   6      455.00      556.59     75.13 o 
  -3  -8   6      326.08      351.88     35.85 o 
  -2  -8   6       62.95       83.89     18.20 o 
  -1  -8   6       11.96       87.30     21.65 o 
   0  -8   6      542.09      561.13     31.89 o 
   1  -8   6     4912.06     5419.05    210.13 o 
   2  -8   6      216.02      304.13     86.95 o 
   3  -8   6      416.32      343.41     32.99 o 
   4  -8   6     2327.87     2533.92     72.36 o 
   5  -8   6        9.20      -13.84     31.46 o 
   6  -8   6      238.04      187.30     32.80 o 
   7  -8   6      311.66      298.12     35.47 o 
   8  -8   6     1888.08     1978.14    126.61 o 
   9  -8   6      526.91      497.15     36.67 o 
  10  -8   6       51.16       38.55     45.00 o 
  11  -8   6        8.26      -34.70     34.70 o 
  12  -8   6        4.11       33.94     36.23 o 
 -12  -7   6        0.15       -8.77     23.26 o 
 -11  -7   6      158.26      135.00     19.45 o 
 -10  -7   6        8.25      -10.68     17.16 o 
  -9  -7   6       98.80      145.68     20.98 o 
  -8  -7   6      389.49      318.82     24.41 o 
  -7  -7   6      527.73      564.04     29.75 o 
  -6  -7   6      113.02       93.05     17.16 o 
  -5  -7   6     1611.94     1633.01     54.54 o 
  -4  -7   6      723.63      670.87     30.23 o 
  -3  -7   6       74.30       43.63     17.47 o 
  -2  -7   6      957.59      987.45    103.73 o 
  -1  -7   6      923.29      977.71     39.37 o 
   0  -7   6      337.13      317.84     24.00 o 
   1  -7   6      322.88      305.69     24.93 o 
   2  -7   6     1843.57     1968.77     73.41 o 
   3  -7   6      658.96      635.87     44.62 o 
   4  -7   6      703.28      626.75     36.04 o 
   5  -7   6      415.33      338.44     19.33 o 
   6  -7   6        4.27       94.53     41.76 o 
   7  -7   6       77.97       84.44     15.30 o 
   8  -7   6       17.13       27.47     28.03 o 
   9  -7   6       17.37        8.69     22.96 o 
  10  -7   6      229.39      297.74     47.10 o 
  11  -7   6      290.85      318.06     44.24 o 
  12  -7   6        0.25      -24.04     24.04 o 
  13  -7   6        1.48       40.81     32.42 o 
 -12  -6   6       24.07       42.33     16.78 o 
 -11  -6   6        5.45       23.64     17.16 o 
 -10  -6   6        8.27       -1.91     16.78 o 
  -9  -6   6      710.67      733.75     34.70 o 
  -8  -6   6       18.24        8.39     18.31 o 
  -7  -6   6      799.06      764.64     33.56 o 
  -6  -6   6     1707.50     1870.21     60.64 o 
  -5  -6   6       15.38      -14.11     15.64 o 
  -4  -6   6      156.35      125.47     18.31 o 
  -3  -6   6     2985.71     3137.84    114.41 o 
  -2  -6   6     1133.45     1211.29     47.10 o 
  -1  -6   6      289.64      283.95     24.08 o 
   0  -6   6      273.55      254.44     41.38 o 
   1  -6   6     1749.32     1897.40     65.54 o 
   2  -6   6       85.40       68.09     19.28 o 
   3  -6   6      614.86      606.93     23.13 o 
   4  -6   6      924.80      971.00     31.12 o 
   5  -6   6     2357.26     2337.07     60.73 o 
   6  -6   6     4179.01     4196.11    106.90 o 
   7  -6   6     1692.92     1814.65     69.22 o 
   8  -6   6      138.72      126.54     21.06 o 
   9  -6   6        4.96       13.05     19.37 o 
  10  -6   6      187.05      169.75     24.39 o 
  11  -6   6        4.45      -13.35     30.89 o 
  12  -6   6      464.09      409.20     49.20 o 
  13  -6   6      101.40      101.44     32.42 o 
 -12  -5   6      104.97      121.66     17.92 o 
 -11  -5   6      193.43      223.48     20.21 o 
 -10  -5   6      155.80      152.16     18.69 o 
  -9  -5   6       44.50       -4.58     17.16 o 
  -8  -5   6      899.47      942.35     36.99 o 
  -7  -5   6     2227.63     2278.66     69.03 o 
  -6  -5   6      807.68      853.88     33.94 o 
  -5  -5   6       14.25      112.50     20.21 o 
  -4  -5   6     1922.00     1940.00     60.64 o 
  -3  -5   6     2834.83     2777.88     64.62 o 
  -2  -5   6     1081.88     1260.75     43.09 o 
  -1  -5   6     3761.65     4376.95    139.96 o 
   0  -5   6      394.01      545.26     79.71 o 
   2  -5   6     1405.53     1357.50     47.78 o 
   3  -5   6      698.30      624.23     22.34 o 
   4  -5   6      278.68      228.02     15.24 o 
   5  -5   6       35.71       20.99     15.25 o 
   6  -5   6       64.64       75.20     14.52 o 
   7  -5   6     1048.42      930.08     44.43 o 
   8  -5   6     3440.14     3455.49     93.23 o 
   9  -5   6       18.45        8.56     17.03 o 
  10  -5   6       49.26       39.52     34.70 o 
  11  -5   6       18.39       14.24     32.99 o 
  12  -5   6      174.34      229.40     27.86 o 
  13  -5   6        7.55      -17.59     17.59 o 
  14  -5   6      136.49      138.40     25.54 o 
 -13  -4   6       96.31      126.99     23.26 o 
 -12  -4   6      968.76      977.82     41.19 o 
 -11  -4   6      359.23      334.84     22.12 o 
 -10  -4   6       84.64       66.74     16.78 o 
  -9  -4   6       47.48       19.07     15.25 o 
  -8  -4   6       26.35        1.53     15.64 o 
  -7  -4   6       57.19       25.17     16.40 o 
  -6  -4   6     3927.38     3908.61    107.54 o 
  -5  -4   6     3016.84     3148.93     88.48 o 
  -4  -4   6      570.66      553.36     25.55 o 
  -3  -4   6      261.48      163.61     17.92 o 
  -2  -4   6     2574.73     2507.25     74.11 o 
  -1  -4   6       12.86      142.88     26.98 o 
   0  -4   6      950.19     1026.18     49.77 o 
   1  -4   6       16.19      -16.57     16.57 o 
   2  -4   6       69.56       93.15     27.27 o 
   3  -4   6     1028.12      906.99     27.64 o 
   4  -4   6        0.48      148.18     14.25 o 
   5  -4   6      152.83      120.25     28.03 o 
   6  -4   6        7.76        9.36     12.06 o 
   7  -4   6     1591.41     1432.44     69.98 o 
   8  -4   6      183.45      177.16     25.93 o 
   9  -4   6      979.26     1001.40     53.58 o 
  10  -4   6        4.78       60.89     45.19 o 
  11  -4   6        3.52        9.94     16.11 o 
  12  -4   6      152.56      180.60     30.13 o 
  13  -4   6       59.31       69.72     34.32 o 
  14  -4   6      167.72      130.54     61.21 o 
 -12  -3   6       77.13       60.26     22.88 o 
 -11  -3   6      433.36      436.28     24.41 o 
 -10  -3   6      813.72      819.93     34.32 o 
  -9  -3   6      195.49      199.45     18.69 o 
  -8  -3   6     1200.46     1260.79     46.15 o 
  -7  -3   6      358.03      309.29     21.74 o 
  -6  -3   6     3963.80     3827.00    111.74 o 
  -5  -3   6       50.36      -15.25     15.25 o 
  -4  -3   6     1731.12     1853.05     62.93 o 
  -3  -3   6     4356.94     4138.19    114.41 o 
  -2  -3   6     1193.43     1026.63     36.99 o 
  -1  -3   6       43.14       91.63     13.97 o 
   0  -3   6     1765.32     1578.63     50.42 o 
   1  -3   6     1921.34     1849.53     78.18 o 
   2  -3   6     3009.07     2730.18     78.26 o 
   3  -3   6      662.09      598.79     47.10 o 
   4  -3   6      120.66      125.88     12.69 o 
   5  -3   6     1922.70     1747.68     50.91 o 
   6  -3   6      308.93      343.23     20.40 o 
   7  -3   6      116.23      134.92     14.96 o 
   8  -3   6       32.86       77.39     16.34 o 
   9  -3   6     1677.09     1825.82     67.11 o 
  10  -3   6       39.87       28.49     32.80 o 
  11  -3   6      151.22      173.30     18.58 o 
  12  -3   6       73.30       50.78     20.69 o 
  13  -3   6      349.53      419.62     30.37 o 
  14  -3   6       69.05       52.63     24.41 o 
  15  -3   6        1.36      -24.41     32.03 o 
 -13  -2   6        0.61       17.92     15.64 o 
 -12  -2   6      478.02      579.67     41.19 o 
 -11  -2   6      837.55      941.59     39.66 o 
 -10  -2   6      128.97      163.61     25.93 o 
  -9  -2   6     1113.83     1043.03     41.95 o 
  -8  -2   6      473.58      485.86     27.46 o 
  -7  -2   6      107.53      117.08     18.69 o 
  -6  -2   6       50.09       12.59     16.02 o 
  -5  -2   6     1943.16     1740.55     59.11 o 
  -4  -2   6    12782.25    12549.20    318.82 o 
  -3  -2   6     1032.30      891.25     37.76 o 
  -2  -2   6      628.91      538.87     25.93 o 
  -1  -2   6      858.33      740.23     30.89 o 
   0  -2   6      293.94      282.97     20.21 o 
   1  -2   6     2285.56     2338.97     66.74 o 
   2  -2   6     2867.65     3003.29     82.78 o 
   3  -2   6      937.72      935.07     48.81 o 
   4  -2   6     2279.82     2109.75     50.34 o 
   5  -2   6     1589.48     1580.87     41.00 o 
   6  -2   6     1356.77     1336.22     34.70 o 
   7  -2   6        8.24       -5.22     10.92 o 
   8  -2   6     4310.42     4232.43    272.29 o 
   9  -2   6      624.42      505.10     24.22 o 
  10  -2   6       14.45      -31.27     31.27 o 
  11  -2   6     1301.69     1367.54     59.30 o 
  12  -2   6      174.97      134.53     32.61 o 
  13  -2   6      407.16      397.16     30.75 o 
  14  -2   6       38.68       36.52     23.84 o 
 -13  -1   6       13.66       -1.91     21.74 o 
 -12  -1   6        5.39       75.89     25.93 o 
 -10  -1   6     1076.58     1179.47    138.05 o 
  -9  -1   6     1676.99     2080.43    233.20 o 
  -8  -1   6        5.11       22.68     26.89 o 
  -7  -1   6      252.19      291.30     41.38 o 
  -6  -1   6       43.47        1.50     17.54 o 
  -5  -1   6      111.47       99.64     66.17 o 
  -4  -1   6     2961.45     2793.93     84.11 o 
  -3  -1   6     1991.64     1979.28     64.83 o 
  -2  -1   6     4038.97     3582.54    104.11 o 
  -1  -1   6     2174.64     2088.35     65.21 o 
   0  -1   6        4.76       74.75     17.92 o 
   1  -1   6       19.79       90.76     14.87 o 
   2  -1   6      168.41      232.29     46.15 o 
   3  -1   6    13394.70    13827.58    273.86 o 
   4  -1   6      836.97      924.69     27.09 o 
   5  -1   6     1176.71      920.73     26.60 o 
   6  -1   6      450.62      381.93     14.55 o 
   7  -1   6     1199.30     1178.54     47.48 o 
   8  -1   6     1561.07     1534.73     41.79 o 
   9  -1   6      508.87      411.78     36.61 o 
  10  -1   6      993.06      968.30     42.65 o 
  11  -1   6      384.85      346.67     45.95 o 
  12  -1   6       40.03       17.59     35.09 o 
  13  -1   6        0.14      -23.26     35.85 o 
  14  -1   6      308.45      341.67    105.07 o 
  15  -1   6      367.53      311.19     56.06 o 
  16  -1   6        1.80      -23.26     42.71 o 
 -13   0   6        0.18       14.11     23.64 o 
 -12   0   6       93.61      105.64     26.31 o 
 -11   0   6      486.04      723.39     49.20 o 
 -10   0   6      520.96      828.15    108.88 o 
  -9   0   6       57.93      937.86     89.05 o 
  -8   0   6      998.84      998.12     41.15 o 
  -7   0   6     1220.22     1403.25     52.74 o 
  -6   0   6     1254.70     1209.41     72.46 o 
  -5   0   6      372.12      396.30     50.15 o 
  -4   0   6       43.16      295.30    114.79 o 
  -3   0   6     1281.61      946.25     36.27 o 
  -2   0   6      683.51      705.57    103.92 o 
  -1   0   6      777.87      859.80     37.84 o 
   0   0   6      652.71      655.95     28.98 o 
   1   0   6      650.88      584.25     24.79 o 
   2   0   6      652.69      543.06     22.88 o 
   3   0   6      274.07      325.83     26.89 o 
   4   0   6     2858.33     2892.93    103.73 o 
   5   0   6     4240.83     4129.50     88.52 o 
   6   0   6     1413.81     1421.43     32.58 o 
   7   0   6      723.77      721.87     19.93 o 
   8   0   6     2217.17     2201.41     48.81 o 
   9   0   6     1680.38     1697.08    154.07 o 
  10   0   6      496.27      548.26     22.45 o 
  11   0   6       22.14      -10.95     12.78 o 
  12   0   6      335.11      327.59     45.38 o 
  13   0   6     1091.79      989.26     85.81 o 
  14   0   6       89.07       29.75     39.66 o 
 -13   1   6        1.42       20.82     18.87 o 
 -12   1   6       88.88      138.05     28.60 o 
 -11   1   6      242.81      499.97     39.66 o 
 -10   1   6      433.19      647.94     45.38 o 
  -9   1   6       35.38      541.92     43.48 o 
  -8   1   6      164.39      613.25     68.84 o 
  -7   1   6     1750.59     2242.96     77.16 o 
  -6   1   6       52.55      427.63    102.02 o 
  -5   1   6     3089.34     3002.48    179.05 o 
  -4   1   6     1587.00     1583.66     57.66 o 
  -3   1   6       93.84      154.90     18.12 o 
  -2   1   6      311.87      610.55     29.94 o 
  -1   1   6     7901.23     7288.51    190.40 o 
   0   1   6     2701.15     2633.85    158.65 o 
   1   1   6      535.33      632.80     53.96 o 
   2   1   6      475.09      447.34     20.59 o 
   3   1   6     2475.13     2413.88     69.03 o 
   4   1   6      316.39      347.71     14.72 o 
   5   1   6      169.24      155.90     21.93 o 
   6   1   6      359.03      317.92     35.09 o 
   7   1   6       61.29      103.38     56.06 o 
   8   1   6      189.44      171.88     31.27 o 
   9   1   6      775.51      827.18     25.17 o 
  10   1   6     1947.97     2154.33     53.77 o 
  11   1   6      282.85      299.37     18.31 o 
  12   1   6      496.60      553.36     24.41 o 
  13   1   6      567.09      562.89     24.41 o 
  14   1   6      170.01      334.84     58.35 o 
  15   1   6      253.58      208.23     46.15 o 
 -13   2   6        8.11       -4.96     25.93 o 
 -12   2   6      518.01      522.09     45.38 o 
 -11   2   6       25.63      101.40     21.53 o 
 -10   2   6      321.89      514.30    102.78 o 
  -9   2   6     1686.24     1668.09     94.58 o 
  -8   2   6      661.38      868.24     90.38 o 
  -7   2   6      425.24     1192.86    264.29 o 
  -6   2   6     3555.09     3779.35    121.43 o 
  -5   2   6     2403.18     2960.61    101.83 o 
  -4   2   6      364.23      441.71     27.09 o 
  -3   2   6      751.72      873.59     84.47 o 
  -2   2   6        1.44      277.97     87.52 o 
  -1   2   6     5970.35     7236.23    185.39 o 
   1   2   6     2083.56     2451.26    121.46 o 
   2   2   6      919.93     1022.95     62.54 o 
   3   2   6      205.86      366.63     15.10 o 
   4   2   6     1650.10     1846.38     55.87 o 
   5   2   6     1909.18     2104.57     47.48 o 
   6   2   6     3235.82     3559.04    143.97 o 
   7   2   6     4209.80     5311.68    129.66 o 
   8   2   6     3408.84     4353.73     87.43 o 
   9   2   6      356.33      560.61     24.79 o 
  10   2   6     2164.29     2476.97     74.75 o 
  11   2   6       57.96       38.14     11.44 o 
  12   2   6        0.03       -3.05     32.80 o 
  13   2   6      575.93      463.36     60.26 o 
  14   2   6     1191.38     1423.64    114.03 o 
  15   2   6      149.10      273.82     52.25 o 
  16   2   6       19.39      162.46     43.86 o 
 -13   3   6       26.27       34.95     19.66 o 
 -12   3   6       44.29       49.96     28.60 o 
 -11   3   6      656.86      634.85     34.73 o 
 -10   3   6      516.26      517.13     49.58 o 
  -9   3   6      210.79      247.89     35.09 o 
  -8   3   6      757.19      820.32     58.35 o 
  -7   3   6      144.90      201.12    103.54 o 
  -6   3   6     3887.32     4568.93    152.61 o 
  -5   3   6     3370.63     3672.25    223.48 o 
  -4   3   6     1773.57     1814.97    183.44 o 
  -3   3   6      527.41      626.14     68.26 o 
  -2   3   6     2655.76     2842.24    139.77 o 
  -1   3   6     2122.88     3201.86    319.97 o 
   0   3   6       26.85       15.64     21.36 o 
   1   3   6    12514.78    12754.11    520.75 o 
   2   3   6     5992.20     6627.90    173.93 o 
   3   3   6      150.73      187.01     14.60 o 
   4   3   6       91.18      160.99     13.73 o 
   5   3   6      325.91      423.24     19.64 o 
   6   3   6     1326.99     1561.18     35.88 o 
   7   3   6      438.24      518.66     21.93 o 
   8   3   6     1282.25     1802.71     45.00 o 
   9   3   6     3865.82     4449.39    124.33 o 
  10   3   6     2362.81     2776.72     80.09 o 
  11   3   6       87.00      249.41     37.37 o 
  12   3   6       69.98      215.09     41.19 o 
  13   3   6      204.36      219.67     43.09 o 
  14   3   6      343.71      349.33     53.01 o 
  15   3   6      139.86      191.45     50.34 o 
  16   3   6      203.63      102.21     45.76 o 
 -13   4   6        9.27       -5.27     20.36 o 
 -12   4   6      183.68      170.28     27.46 o 
 -11   4   6      487.58      488.38     34.25 o 
 -10   4   6       28.15       46.72     20.49 o 
  -9   4   6     1057.47      905.73     70.36 o 
  -8   4   6     1343.43     1263.94    106.97 o 
  -7   4   6      820.83      659.46     39.47 o 
  -6   4   6      275.33      257.84    129.28 o 
  -5   4   6      647.57      500.73     45.76 o 
  -4   4   6     9606.82     9232.22    450.20 o 
  -3   4   6     1967.90     1912.07     71.55 o 
  -2   4   6     2016.14     2392.05     83.94 o 
  -1   4   6     1069.82     1475.35     66.55 o 
   0   4   6     1007.91     1078.46     91.72 o 
   1   4   6     1349.14     1363.76     61.78 o 
   2   4   6     2884.62     2979.42    105.45 o 
   3   4   6     6082.56     6654.96    257.99 o 
   4   4   6     1402.07     1491.71     38.92 o 
   5   4   6     1905.25     2064.70     57.97 o 
   6   4   6      248.22      306.03     12.62 o 
   7   4   6     1012.63     1257.51     70.17 o 
   8   4   6     2376.95     2963.59     67.88 o 
   9   4   6      106.29       68.26     29.75 o 
  10   4   6       32.19      164.75     36.61 o 
  11   4   6     1969.98     2557.43    140.34 o 
  12   4   6      278.35      634.21     61.40 o 
  13   4   6        0.02      234.54     39.28 o 
  14   4   6      113.63       65.21     41.95 o 
  15   4   6      570.00      615.14     74.37 o 
  16   4   6       77.38       96.49     38.52 o 
 -14   5   6      109.76      128.90     33.18 o 
 -13   5   6       24.16       38.84     20.99 o 
 -12   5   6      109.28       22.56     39.09 o 
 -11   5   6       77.12       53.39     31.65 o 
 -10   5   6      905.64      820.71     40.29 o 
  -9   5   6     2012.91     2036.11    115.17 o 
  -8   5   6      202.53       98.39     28.60 o 
  -7   5   6      218.51      160.55     28.98 o 
  -6   5   6       69.59       82.67     18.74 o 
  -5   5   6      624.23      573.19     45.76 o 
  -4   5   6       46.30      -21.54     21.54 o 
  -2   5   6     5321.28     5037.17    265.81 o 
  -1   5   6     4385.73     4036.84    264.67 o 
   0   5   6       91.05      142.15     18.28 o 
   1   5   6       42.92       43.67     28.79 o 
   2   5   6     3975.38     3855.04     87.63 o 
   3   5   6     3240.06     3119.19    179.24 o 
   4   5   6      777.10      783.91     21.28 o 
   5   5   6     1679.18     1627.45     38.25 o 
   6   5   6     2797.88     2703.26     66.43 o 
   7   5   6      554.25      532.40     28.60 o 
   8   5   6      272.80      334.84     14.87 o 
   9   5   6       27.84       46.53     29.37 o 
  10   5   6     1853.83     2262.64    120.13 o 
  11   5   6      109.17      117.46     38.14 o 
  12   5   6     1353.67     1696.69    115.55 o 
  13   5   6     1007.75     1284.82     96.10 o 
  14   5   6        7.10       35.09     39.28 o 
  16   5   6       12.80        8.39     38.14 o 
 -13   6   6      144.17      157.89     34.32 o 
 -12   6   6        0.31        9.29     30.13 o 
 -11   6   6      150.22      157.12     35.47 o 
  -9   6   6      216.53      251.70     34.70 o 
  -8   6   6      214.80      251.70     31.65 o 
  -7   6   6     1471.44     1562.51    117.84 o 
  -6   6   6      166.48      123.20     27.46 o 
  -5   6   6      404.10      331.02     35.09 o 
  -4   6   6       27.82      -18.86     18.86 o 
  -3   6   6     4926.61     4789.94    229.96 o 
  -2   6   6     4544.08     4481.80    196.02 o 
  -1   6   6       11.21      -24.03     24.03 o 
   0   6   6     3135.42     2851.36     93.37 o 
   1   6   6     4381.47     4320.12    132.40 o 
   2   6   6        1.60       49.20     17.16 o 
   3   6   6     1837.45     1983.25     50.81 o 
   4   6   6    12414.04    11986.49    212.29 o 
   5   6   6     8861.37     8347.74    443.34 o 
   6   6   6      894.86      892.14    107.16 o 
   7   6   6     2003.40     1974.68     51.79 o 
   8   6   6      163.33      202.50     12.59 o 
   9   6   6      671.32      795.15     57.59 o 
  10   6   6      190.67      181.15     34.32 o 
  11   6   6      929.00     1135.32     75.13 o 
  12   6   6     1937.23     2412.13    141.87 o 
  13   6   6      456.26      474.42     53.01 o 
  14   6   6       85.54       65.59     32.80 o 
  15   6   6        2.18       23.26     40.04 o 
  16   6   6      144.09      132.72     39.28 o 
 -13   7   6      100.85      152.16     30.51 o 
 -12   7   6      103.54      175.98     67.69 o 
 -11   7   6        0.15       42.90     23.59 o 
 -10   7   6       17.04       53.85     25.55 o 
  -9   7   6      959.39      898.11     70.93 o 
  -8   7   6       11.21       57.97     30.89 o 
  -7   7   6       79.80       41.19     28.22 o 
  -6   7   6      218.02      193.29     22.72 o 
  -5   7   6        3.55      -18.42     18.42 o 
  -4   7   6      713.01      675.88     36.21 o 
  -3   7   6      549.38      458.02     36.61 o 
  -2   7   6      951.33     1128.15     64.83 o 
  -1   7   6     7883.20     7938.93    510.84 o 
   0   7   6     1769.37     1527.25     63.75 o 
   1   7   6     1010.76     1118.22     33.25 o 
   2   7   6     8944.52     8651.54    219.67 o 
   3   7   6     1293.63     1237.55     41.20 o 
   4   7   6      731.85      647.63     38.33 o 
   5   7   6      933.40      736.77     23.57 o 
   6   7   6     6448.32     6117.13    141.29 o 
   7   7   6     2404.15     2151.54     74.18 o 
   8   7   6       78.79      -15.64     27.84 o 
   9   7   6       96.52       75.51     30.13 o 
  10   7   6       47.00       19.83     32.42 o 
  11   7   6      670.76      681.50     62.93 o 
  12   7   6      102.46      104.88     36.61 o 
  13   7   6       67.10       40.04     37.76 o 
  14   7   6      124.10       67.12     41.57 o 
 -12   8   6        1.52       -2.67     29.75 o 
 -10   8   6       11.81       31.27     33.18 o 
  -9   8   6      770.05      683.08     79.51 o 
  -8   8   6     1726.23     1585.62     92.48 o 
  -7   8   6      389.35      343.70     26.87 o 
  -6   8   6     1315.63     1230.74     51.51 o 
  -5   8   6     2312.58     2284.38    136.91 o 
  -4   8   6     1525.71     1419.06     86.19 o 
  -3   8   6        1.00      -23.64     23.64 o 
  -2   8   6      773.97      796.29     69.03 o 
  -1   8   6      696.19      660.91     57.97 o 
   1   8   6     9477.66     9519.87    278.92 o 
   2   8   6      540.97      777.60     35.09 o 
   3   8   6      356.36      369.20     34.32 o 
   4   8   6       98.60       65.93     48.05 o 
   5   8   6     2031.39     1839.80     73.03 o 
   6   8   6     1165.60      967.98     40.05 o 
   7   8   6      609.74      533.93     22.69 o 
   8   8   6      429.85      405.35     41.38 o 
   9   8   6       81.28       77.80      9.92 o 
  10   8   6      173.44      136.15     33.18 o 
  11   8   6      374.04      399.67     45.00 o 
  12   8   6       61.27       14.87     33.18 o 
  13   8   6      339.09      278.78     49.58 o 
  14   8   6      124.56       90.00     35.47 o 
 -12   9   6       45.19       45.00     37.37 o 
 -11   9   6      336.54      337.51     41.19 o 
 -10   9   6      525.52      422.23     43.67 o 
  -9   9   6       44.45      144.35     71.12 o 
  -8   9   6      214.77      223.66     40.81 o 
  -7   9   6      245.85      304.33     36.61 o 
  -6   9   6        2.69        6.86     49.58 o 
  -5   9   6        8.68      -18.64     19.68 o 
  -4   9   6     2093.82     1987.27    102.97 o 
  -3   9   6     1874.06     1630.15    242.55 o 
  -2   9   6      330.75      299.75     34.32 o 
  -1   9   6       16.56       45.76     27.08 o 
   0   9   6     1864.08     2298.91     61.50 o 
   1   9   6     1586.15     1583.81     53.01 o 
   2   9   6      227.80      200.60     15.64 o 
   3   9   6     3467.46     3294.81    111.60 o 
   4   9   6      244.31      275.35     28.22 o 
   5   9   6       23.48        9.61     16.42 o 
   6   9   6      525.11      474.22     41.38 o 
   7   9   6      707.24      636.99     31.31 o 
   8   9   6        8.22        1.19     13.73 o 
   9   9   6        3.66        0.64      8.49 o 
  10   9   6      321.04      350.47     41.57 o 
  11   9   6       46.65       28.60     31.65 o 
  12   9   6      227.37      241.40     43.48 o 
  13   9   6        6.64      -12.59     37.76 o 
  14   9   6       42.71      107.54     35.47 o 
  16   9   6      170.06      102.21     41.95 o 
 -11  10   6       71.15       94.58     35.47 o 
 -10  10   6       70.50       53.23     22.35 o 
  -9  10   6      816.00      771.15    129.66 o 
  -8  10   6      746.06      622.01     57.20 o 
  -7  10   6       52.07       94.58     32.42 o 
  -6  10   6       10.15        5.72     31.27 o 
  -5  10   6       50.36       17.16     25.55 o 
  -4  10   6      351.40      300.90     38.52 o 
  -3  10   6       58.58      -25.55     25.55 o 
  -2  10   6     2464.10     2527.06     97.11 o 
  -1  10   6      908.32     1035.79     35.85 o 
   0  10   6      204.83      210.51     14.49 o 
   1  10   6      193.55      186.49     16.40 o 
   2  10   6     1801.37     1659.72     68.18 o 
   3  10   6     2582.12     2402.98    123.18 o 
   4  10   6      916.21      912.68     45.28 o 
   5  10   6      306.90      247.36     17.50 o 
   6  10   6      110.06       71.25     12.76 o 
   7  10   6      195.21      184.16     15.47 o 
   8  10   6       45.27       18.27     26.50 o 
   9  10   6      419.07      371.10     16.69 o 
  10  10   6      166.85      196.88     23.84 o 
  11  10   6      415.78      377.17     51.10 o 
  12  10   6      211.49      187.25     45.38 o 
  13  10   6        0.07       52.25     33.94 o 
  14  10   6        1.31      -33.94     33.94 o 
  16  10   6      274.67      191.06     47.29 o 
 -11  11   6        0.25       28.98     37.76 o 
 -10  11   6      333.15      284.60     29.63 o 
  -9  11   6       14.82       15.61     21.29 o 
  -8  11   6       48.78       45.76     32.80 o 
  -7  11   6      590.58      586.43    160.17 o 
  -6  11   6      602.52      478.09     33.41 o 
  -5  11   6       79.16       -2.83     41.95 o 
  -4  11   6      129.00      122.53     21.76 o 
  -3  11   6      403.43      416.83     45.38 o 
  -2  11   6     1545.04     1530.31    142.82 o 
  -1  11   6       38.98      -14.49     30.13 o 
   0  11   6     1240.13     1402.32    109.26 o 
   1  11   6       54.63       30.51     27.08 o 
   2  11   6      429.90      413.78     42.71 o 
   3  11   6     1289.05     1462.36     73.60 o 
   4  11   6      188.65      199.02     22.36 o 
   5  11   6     1442.93     1430.51     57.52 o 
   6  11   6       19.21       -6.78     13.25 o 
   7  11   6      183.00      171.44     25.93 o 
   8  11   6      694.84      628.98     50.72 o 
   9  11   6       85.70      152.39     74.37 o 
  10  11   6      855.09      872.81     68.46 o 
  11  11   6       67.15       79.71     34.32 o 
  12  11   6       21.04       78.94     33.18 o 
  13  11   6      119.24      113.65     41.57 o 
  15  11   6       38.65      -23.64     46.91 o 
 -10  12   6       13.93       -4.58     35.47 o 
  -9  12   6      352.74      334.84     46.91 o 
  -8  12   6      321.27      337.49     36.61 o 
  -7  12   6      220.99      304.09     74.75 o 
  -6  12   6       20.14       76.27     16.02 o 
  -5  12   6      195.20      197.55     19.07 o 
  -4  12   6       14.55      -35.66     35.66 o 
  -3  12   6       11.19       21.20     43.86 o 
  -2  12   6      309.25      276.32     29.80 o 
  -1  12   6      896.96      869.51     66.74 o 
   0  12   6      815.23      831.40     46.90 o 
   1  12   6       61.16       38.52     33.94 o 
   2  12   6      807.75      714.68     59.49 o 
   3  12   6      502.51      516.77     39.20 o 
   4  12   6      657.90      700.83     42.48 o 
   5  12   6     4518.17     4792.27    120.43 o 
   6  12   6      131.82      222.50     33.37 o 
   7  12   6      247.21      157.17     22.31 o 
   8  12   6        6.85       -3.00     12.37 o 
   9  12   6      193.39      209.75     22.12 o 
  11  12   6      289.76      261.10     20.78 o 
  14  12   6       14.77      -21.36     40.81 o 
  15  12   6       48.48       25.55     47.29 o 
  -9  13   6      175.64      217.00     41.57 o 
  -7  13   6      224.48      226.15     45.00 o 
  -6  13   6      143.94      179.33     24.79 o 
  -5  13   6       23.77       -6.10     38.52 o 
  -4  13   6       78.04       94.20     28.03 o 
  -3  13   6        1.46       48.05     33.94 o 
  -2  13   6       22.48      -30.89     30.89 o 
  -1  13   6      775.33      986.97     83.52 o 
   0  13   6     2503.28     2283.61    112.50 o 
   1  13   6      109.51      200.22     62.93 o 
   2  13   6     1956.46     1879.37    110.21 o 
   3  13   6        7.99      138.36     29.75 o 
   4  13   6      965.78     1080.41     76.65 o 
   5  13   6       50.60      243.63     90.38 o 
   6  13   6     1314.65     1449.10     51.30 o 
   7  13   6     1263.45     1246.45     44.57 o 
   8  13   6       93.43       83.01     32.03 o 
   9  13   6        5.00       -3.94     20.40 o 
  10  13   6      240.69      236.04     31.27 o 
  11  13   6       87.36      114.55     20.40 o 
  13  13   6      211.90      198.31     43.09 o 
  -8  14   6       73.79      202.50     43.86 o 
  -5  14   6       35.98       -1.91     37.76 o 
  -4  14   6        5.43      -33.18     33.18 o 
  -3  14   6       22.92       -4.11     37.76 o 
  -2  14   6       24.23        0.90     30.70 o 
  -1  14   6       20.28       33.39     24.47 o 
   0  14   6      133.54      144.16     38.14 o 
   1  14   6     1734.18     1792.03    105.64 o 
   2  14   6     1694.11     1815.97     80.35 o 
   3  14   6       26.12       68.65     34.70 o 
   4  14   6       44.91      183.29     77.80 o 
   5  14   6     1785.63     1977.36    296.70 o 
   6  14   6      990.30     1348.00    153.31 o 
   7  14   6       99.79      383.62    124.52 o 
   8  14   6      223.02      192.75     22.69 o 
   9  14   6        2.97       -8.80     13.19 o 
  10  14   6       59.31       68.26     17.16 o 
  11  14   6      300.41      260.85     40.42 o 
  13  14   6      438.85      537.34     62.16 o 
  14  14   6       11.58        4.58     38.52 o 
  -7  15   6       17.41       25.17     36.23 o 
  -6  15   6       56.13       83.90     38.14 o 
  -4  15   6       17.95       -6.10     33.94 o 
  -3  15   6       15.71       12.59     41.95 o 
  -2  15   6       23.66       49.58     40.42 o 
  -1  15   6       14.51      -38.90     38.90 o 
   0  15   6       27.14       70.50     22.42 o 
   1  15   6      155.06      187.02     29.66 o 
   2  15   6        4.67       27.08     35.09 o 
   3  15   6      695.95      686.26     41.65 o 
   4  15   6       44.42       31.27     35.09 o 
   5  15   6       67.53      127.73     33.18 o 
   6  15   6      106.02      190.30     43.09 o 
   7  15   6      667.49      777.64     40.23 o 
   8  15   6      865.94      899.65    149.50 o 
   9  15   6       35.75       45.33     34.70 o 
  10  15   6        1.46      -18.47     25.74 o 
  11  15   6       98.03      116.32     37.76 o 
  12  15   6       13.61       10.30     35.85 o 
  13  15   6       43.16      -41.19     41.19 o 
  -5  16   6       12.42      -16.78     35.09 o 
  -1  16   6       89.82       88.10     45.76 o 
   0  16   6        0.30        7.25     33.56 o 
   1  16   6      285.26      274.57     32.61 o 
   2  16   6      828.16      832.14     70.17 o 
   3  16   6      298.31      344.61     33.48 o 
   4  16   6        3.01       88.63     32.80 o 
   5  16   6       76.02      113.38     41.00 o 
   6  16   6        0.99      -18.20     39.47 o 
   7  16   6      118.21      442.76     36.23 o 
   8  16   6      264.39      427.09     77.80 o 
   9  16   6      532.40      516.18     60.83 o 
  10  16   6       91.92      110.98     20.98 o 
  11  16   6       52.36       27.46     32.42 o 
  12  16   6       47.63       88.10     37.37 o 
  -5  17   6        2.22       16.78     45.00 o 
  -4  17   6        5.79       20.21     45.00 o 
  -3  17   6       46.02       48.43     38.90 o 
  -2  17   6       33.22       39.28     38.14 o 
   0  17   6        4.34       58.35     41.19 o 
   1  17   6        0.55      -40.04     40.04 o 
   2  17   6        2.18       24.79     31.65 o 
   3  17   6        0.87      139.96     44.62 o 
   4  17   6      478.08      583.49     60.64 o 
   5  17   6      280.45      275.73     60.26 o 
   6  17   6       41.81       87.47     24.90 o 
   7  17   6        8.53       13.16     23.19 o 
   8  17   6       52.59       43.62     16.65 o 
   9  17   6        0.73       19.45     21.36 o 
  10  17   6        4.05       28.22     30.51 o 
  11  17   6       13.97        8.39     34.70 o 
  -3  18   6      118.58       10.30     47.29 o 
  -2  18   6        2.64       47.67     45.00 o 
  -1  18   6       94.76       85.81     40.81 o 
   2  18   6       11.06       19.07     43.09 o 
   3  18   6       10.22       13.35     38.14 o 
   5  18   6      186.02      229.20     47.67 o 
   6  18   6        9.58      143.77     40.42 o 
   7  18   6      243.75      193.35     43.86 o 
   8  18   6      145.48      189.92     42.71 o 
   9  18   6        2.63       50.72     34.32 o 
   1  19   6      116.91       92.29     41.95 o 
   5  19   6        7.52        6.86     38.14 o 
   6  19   6      288.64      357.34     49.20 o 
   7  19   6      213.57      162.84     46.91 o 
  -3 -15   7       26.52      -30.51     41.19 o 
  -2 -15   7       10.88      -41.57     41.57 o 
  -1 -15   7        1.40       24.03     40.04 o 
   0 -15   7      151.88      159.79     55.30 o 
   1 -15   7      207.69      173.52     57.59 o 
  -6 -14   7      306.78      387.85     57.59 o 
  -5 -14   7      292.19      336.36     51.48 o 
  -4 -14   7       17.73      -40.81     40.81 o 
  -3 -14   7      214.10      279.16     48.05 o 
  -2 -14   7       22.30      -29.75     38.14 o 
  -1 -14   7      246.45      235.68     49.58 o 
   0 -14   7      127.13      172.38     47.29 o 
   1 -14   7      110.34      204.03     46.53 o 
   2 -14   7      291.18      374.88     61.40 o 
   3 -14   7       10.69       72.46     42.71 o 
   4 -14   7       19.26       24.03     42.33 o 
  -8 -13   7      178.88      207.08     39.66 o 
  -7 -13   7       61.84       71.32     35.47 o 
  -6 -13   7      228.09      275.35     41.19 o 
  -5 -13   7       51.78       55.68     32.03 o 
  -4 -13   7      748.90      834.43     78.56 o 
  -3 -13   7       47.86       -0.38     35.09 o 
  -2 -13   7      384.92      461.83     57.20 o 
  -1 -13   7      151.90       86.95     44.24 o 
   0 -13   7      100.22       43.48     40.81 o 
   1 -13   7      119.19       84.66     40.81 o 
   2 -13   7       32.82       56.06     38.14 o 
   3 -13   7        1.62      -17.92     39.28 o 
   4 -13   7       81.76      110.98     41.95 o 
   5 -13   7        6.87       33.56     42.33 o 
   6 -13   7       37.29       37.76     43.09 o 
  -9 -12   7      282.52      352.38     45.00 o 
  -8 -12   7       75.36       33.56     33.94 o 
  -7 -12   7      253.23      208.61     39.28 o 
  -6 -12   7       52.21       86.57     28.98 o 
  -5 -12   7      482.87      538.87     56.44 o 
  -4 -12   7      175.65      216.23     39.66 o 
  -3 -12   7      143.26      115.93     38.52 o 
  -2 -12   7       21.28       -6.86     32.80 o 
  -1 -12   7      124.44       91.91     35.47 o 
   1 -12   7       34.30       -1.53     18.69 o 
   2 -12   7        5.00        3.81     18.31 o 
   3 -12   7        9.59       43.09     19.07 o 
   4 -12   7      107.39      100.68     38.14 o 
   5 -12   7        2.11       31.27     38.90 o 
   6 -12   7        1.88       36.61     39.28 o 
   7 -12   7       17.52      -17.16     40.04 o 
   8 -12   7      234.59      218.52     46.91 o 
 -10 -11   7      124.51      124.33     37.37 o 
  -9 -11   7      258.43      302.42     29.37 o 
  -8 -11   7        6.09       20.98     21.74 o 
  -7 -11   7      222.74      193.35     25.93 o 
  -6 -11   7       18.44       18.69     20.98 o 
  -5 -11   7      141.61      165.04     25.82 o 
  -4 -11   7        0.71      -44.04     44.05 o 
  -3 -11   7      108.51      142.99     71.12 o 
  -2 -11   7      152.34      157.37     26.05 o 
  -1 -11   7       60.73       73.27     23.32 o 
   0 -11   7      585.29      661.24     44.61 o 
   1 -11   7      172.10      132.43     69.60 o 
   2 -11   7        2.04       16.40     17.16 o 
   3 -11   7      297.94      286.79     24.03 o 
   4 -11   7       44.81       31.65     19.45 o 
   5 -11   7       21.06        6.10     21.36 o 
   6 -11   7       90.25       13.73     38.52 o 
   7 -11   7       45.24       83.14     37.76 o 
   8 -11   7       14.26      -27.46     38.52 o 
   9 -11   7      262.30      272.29     47.29 o 
 -11 -10   7       40.76       41.19     32.03 o 
 -10 -10   7       84.70       30.89     22.88 o 
  -9 -10   7       53.50       51.87     22.50 o 
  -8 -10   7       47.36       15.64     22.12 o 
  -7 -10   7      409.88      423.70     32.03 o 
  -6 -10   7        1.55      -16.02     20.21 o 
  -5 -10   7       47.63       55.59     25.17 o 
  -4 -10   7        1.67       -5.13     20.08 o 
  -3 -10   7      177.70      146.55     26.70 o 
  -2 -10   7      249.53      282.54     28.05 o 
  -1 -10   7        2.30       29.06     24.79 o 
   0 -10   7        4.79      -20.08     20.08 o 
   1 -10   7      681.72      704.06     44.95 o 
   2 -10   7      109.93      104.93     37.95 o 
   3 -10   7        0.89       11.38     16.15 o 
   4 -10   7       91.42      129.66     19.83 o 
   5 -10   7      248.17      300.90     25.93 o 
   6 -10   7      502.39      539.63     36.99 o 
   7 -10   7      109.14       72.46     21.74 o 
   8 -10   7      183.37      265.05     47.67 o 
   9 -10   7       35.83       -9.53     37.76 o 
  10 -10   7       11.44       50.72     44.24 o 
 -11  -9   7       51.19       40.42     29.75 o 
 -10  -9   7       63.60       70.93     22.50 o 
  -9  -9   7       32.03       11.06     20.59 o 
  -8  -9   7      202.01      211.28     25.55 o 
  -7  -9   7      253.68      283.74     27.46 o 
  -6  -9   7      393.91      371.83     28.98 o 
  -5  -9   7      143.80      178.48     24.03 o 
  -4  -9   7       24.67       33.57     20.89 o 
  -3  -9   7       31.87       67.79     20.20 o 
  -2  -9   7       23.57       30.02     19.28 o 
  -1  -9   7      456.23      601.82     35.99 o 
   0  -9   7     1412.05     1648.42     71.82 o 
   1  -9   7      642.35      609.05     42.30 o 
   2  -9   7      558.29      550.98     38.42 o 
   3  -9   7      206.08      227.63     63.12 o 
   4  -9   7        0.66      -11.73     13.97 o 
   5  -9   7        7.07       28.98     19.07 o 
   6  -9   7      296.80      189.92     25.17 o 
   7  -9   7      898.26      844.42     48.49 o 
   8  -9   7      286.89      283.74     45.76 o 
   9  -9   7       40.22        6.86     35.47 o 
  10  -9   7       48.94      -38.52     38.52 o 
  11  -9   7      238.75      163.22     42.71 o 
 -11  -8   7       91.71       65.59     19.83 o 
 -10  -8   7      219.56      207.08     24.03 o 
  -9  -8   7        5.87       28.60     19.07 o 
  -8  -8   7      242.19      255.51     24.41 o 
  -7  -8   7       42.74       19.83     19.45 o 
  -6  -8   7      759.07      812.69     39.66 o 
  -5  -8   7      656.04      729.93     33.56 o 
  -4  -8   7      653.65      678.04     32.36 o 
  -3  -8   7        1.64       -2.29     19.42 o 
  -2  -8   7       95.06       42.09     19.93 o 
  -1  -8   7      103.56      100.85     19.95 o 
   0  -8   7      540.55      551.06     33.18 o 
   1  -8   7      200.54      194.68     53.58 o 
   2  -8   7     1462.40     1527.70     65.48 o 
   3  -8   7     1094.27     1207.95     40.30 o 
   4  -8   7       30.68        0.44     13.86 o 
   5  -8   7       11.91        2.28     15.83 o 
   6  -8   7       21.94      -15.89     15.89 o 
   7  -8   7       10.03      -23.46     23.46 o 
   8  -8   7       13.29        6.63     17.79 o 
   9  -8   7      232.82      524.38     46.15 o 
  10  -8   7       19.07       64.07     36.23 o 
  11  -8   7       15.09      -33.56     33.56 o 
  12  -8   7        3.36       58.35     35.85 o 
 -12  -7   7        3.60       35.47     26.31 o 
 -11  -7   7      521.46      483.57     31.65 o 
 -10  -7   7      415.23      388.23     28.60 o 
  -9  -7   7       21.72       36.99     19.07 o 
  -8  -7   7       86.61      128.52     20.59 o 
  -7  -7   7        0.85        0.00     19.07 o 
  -6  -7   7      404.91      466.41     28.22 o 
  -5  -7   7       23.93       53.39     17.16 o 
  -4  -7   7     1706.66     1732.92     55.68 o 
  -3  -7   7     1976.71     2055.07    141.87 o 
  -2  -7   7       23.12      -13.53     19.59 o 
  -1  -7   7       46.34      162.63     38.90 o 
   0  -7   7      391.22      460.64     71.12 o 
   1  -7   7     3028.44     3320.04    109.76 o 
   2  -7   7       95.31       59.08     18.23 o 
   3  -7   7      368.84      337.60     20.21 o 
   4  -7   7      485.71      389.90     19.61 o 
   5  -7   7       10.02       -5.94     14.21 o 
   6  -7   7        0.86       32.22     15.21 o 
   7  -7   7        1.88       -7.60     36.61 o 
   8  -7   7      204.00      153.61     26.31 o 
   9  -7   7      408.89      379.87     35.17 o 
  10  -7   7      125.13       92.43     24.54 o 
  11  -7   7      137.73      102.61     23.73 o 
  12  -7   7       48.03        0.00     32.80 o 
 -11  -6   7      209.79      133.48     20.21 o 
 -10  -6   7       12.40        3.43     17.54 o 
  -9  -6   7      316.04      375.26     28.22 o 
  -8  -6   7      321.35      371.83     25.93 o 
  -7  -6   7      135.05      126.99     20.21 o 
  -6  -6   7       93.70       97.25     18.69 o 
  -5  -6   7     1803.90     1918.27     59.87 o 
  -4  -6   7     1966.36     1960.60     59.49 o 
  -3  -6   7       64.72       80.40     30.89 o 
  -2  -6   7     1144.66     1117.64     57.78 o 
  -1  -6   7      674.21      782.70     33.89 o 
   0  -6   7      992.71     1010.43     39.47 o 
   1  -6   7     1517.17     1411.04     52.62 o 
   2  -6   7     6840.77     6983.72    189.67 o 
   3  -6   7     3162.93     3155.85     75.89 o 
   4  -6   7      341.40      340.54     50.15 o 
   5  -6   7       25.80      117.03     33.56 o 
   6  -6   7      380.49      364.06     20.25 o 
   7  -6   7       35.30       44.01     16.02 o 
   8  -6   7       81.83       84.66     30.51 o 
   9  -6   7       88.26       32.23     27.27 o 
  10  -6   7      197.40      170.09     33.56 o 
  11  -6   7     1205.56     1237.14     60.00 o 
  12  -6   7       14.88        4.48     69.22 o 
  13  -6   7      418.46      352.38     45.00 o 
 -12  -5   7       54.09       54.54     19.07 o 
 -11  -5   7        1.08       -2.29     16.02 o 
 -10  -5   7      233.96      221.95     20.59 o 
  -9  -5   7      767.61      758.92     35.09 o 
  -8  -5   7      308.80      427.13     24.41 o 
  -7  -5   7      846.66      869.89     34.32 o 
  -6  -5   7      510.95      555.65     30.13 o 
  -5  -5   7       75.87       64.07     17.54 o 
  -4  -5   7     1162.47     1088.03     38.14 o 
  -3  -5   7     6620.11     6378.33    164.37 o 
  -2  -5   7     5626.63     5569.45    147.97 o 
  -1  -5   7       29.37       30.91     60.83 o 
   0  -5   7      322.83      346.68     25.41 o 
   1  -5   7     1603.91     1653.14     56.47 o 
   2  -5   7     1633.94     1751.69    104.68 o 
   3  -5   7       48.62        3.64     16.02 o 
   4  -5   7     1461.38     1457.52     39.57 o 
   5  -5   7      876.33      918.83     30.24 o 
   6  -5   7     1083.90     1009.87     32.99 o 
   7  -5   7      145.57      113.06     17.42 o 
   8  -5   7      406.56      340.94     39.28 o 
   9  -5   7      390.89      369.92     27.27 o 
  10  -5   7      837.00      938.67     47.03 o 
  11  -5   7      268.03      216.54     47.29 o 
  12  -5   7      508.13      405.77     45.00 o 
  13  -5   7       65.82       56.82     31.65 o 
  14  -5   7      114.40      106.78     30.51 o 
 -12  -4   7       27.02       19.83     18.31 o 
 -11  -4   7      542.59      537.34     40.42 o 
 -10  -4   7        9.79        5.34     17.92 o 
  -9  -4   7        0.59      -16.02     16.02 o 
  -8  -4   7     1152.13     1123.88     42.71 o 
  -7  -4   7      463.17      397.00     24.41 o 
  -6  -4   7       98.51       81.99     17.54 o 
  -5  -4   7      713.84      818.79     33.94 o 
  -4  -4   7       33.02      197.17     27.84 o 
  -3  -4   7      769.48      667.01     30.13 o 
  -2  -4   7      442.11      372.98     24.79 o 
  -1  -4   7     7708.16     7556.89    190.37 o 
   0  -4   7     1852.48     1978.94    179.62 o 
   1  -4   7       92.65      157.31     19.12 o 
   2  -4   7      126.39      106.54     18.97 o 
   3  -4   7       37.19       10.94     15.90 o 
   4  -4   7       49.67       40.09     12.47 o 
   5  -4   7       61.79       52.61     24.60 o 
   6  -4   7       55.94       82.09     15.03 o 
   7  -4   7      413.41      476.52     21.41 o 
   8  -4   7      240.64      163.73     17.21 o 
   9  -4   7       85.63       58.73     18.31 o 
  10  -4   7      110.19      101.02     21.01 o 
  11  -4   7       64.81       85.04     27.08 o 
  12  -4   7      694.36      808.17     45.76 o 
  13  -4   7       61.29       28.26     19.33 o 
  14  -4   7      134.00      142.06     23.85 o 
 -13  -3   7      187.86      215.85     29.37 o 
 -12  -3   7      498.89      533.53     30.13 o 
 -11  -3   7      112.80      111.74     19.07 o 
 -10  -3   7       15.44        1.53     17.54 o 
  -9  -3   7       14.31        8.01     17.92 o 
  -8  -3   7      160.84       95.34     17.54 o 
  -7  -3   7       32.55       34.32     17.16 o 
  -6  -3   7      605.30      498.44     27.08 o 
  -5  -3   7     3390.28     3267.15     96.87 o 
  -4  -3   7      230.44      239.12     20.59 o 
  -3  -3   7      131.61      110.60     18.31 o 
  -2  -3   7      106.62       31.65     16.78 o 
  -1  -3   7     1905.86     1589.53     51.87 o 
   0  -3   7       96.84      134.55     23.64 o 
   1  -3   7      508.79      416.96     22.76 o 
   2  -3   7     1612.60     1671.77     52.05 o 
   3  -3   7      800.42      742.26     29.25 o 
   4  -3   7       10.66       20.19     12.41 o 
   5  -3   7        9.66       13.68     25.55 o 
   6  -3   7       37.82       27.81     18.31 o 
   7  -3   7      407.52      436.33     30.51 o 
   8  -3   7     2137.12     2094.00     55.28 o 
   9  -3   7      277.08      243.71     22.07 o 
  10  -3   7      293.25      303.70     20.07 o 
  11  -3   7      426.25      369.74     23.88 o 
  12  -3   7       89.77       61.55     16.54 o 
  13  -3   7      149.16      116.15     23.44 o 
  14  -3   7      301.37      265.43     35.47 o 
 -12  -2   7       22.86       25.55     16.78 o 
 -11  -2   7      652.08      568.62     30.89 o 
 -10  -2   7      310.23      321.49     22.88 o 
  -9  -2   7      496.05      482.05     28.22 o 
  -8  -2   7      281.15      175.81     19.83 o 
  -7  -2   7      630.25      593.02     29.37 o 
  -6  -2   7      821.29      753.96     35.09 o 
  -5  -2   7      805.76      649.85     30.89 o 
  -4  -2   7      237.65      320.35     22.12 o 
  -3  -2   7     4131.05     4142.77    123.56 o 
  -2  -2   7        0.13      -15.64     15.64 o 
  -1  -2   7     2189.79     2087.59     65.98 o 
   0  -2   7       80.15      180.77     20.21 o 
   1  -2   7     2273.99     2039.16     62.93 o 
   2  -2   7     3945.57     3698.38    100.94 o 
   3  -2   7      650.09      560.07     25.04 o 
   4  -2   7       76.98       37.23     18.11 o 
   5  -2   7      396.88      348.32     31.08 o 
   6  -2   7      308.61      237.43     20.21 o 
   7  -2   7     1264.14     1184.00     33.50 o 
   8  -2   7      147.35      109.86     27.27 o 
   9  -2   7       14.67       -4.51     13.54 o 
  10  -2   7        1.14      -18.00     18.00 o 
  11  -2   7      230.49      160.63     21.13 o 
  12  -2   7        1.89       36.88     21.36 o 
  13  -2   7      304.78      294.75     25.73 o 
  14  -2   7      201.47      210.49     23.78 o 
  15  -2   7        0.01       21.36     37.76 o 
 -12  -1   7      759.99      758.92     54.54 o 
 -11  -1   7      230.17      248.65     31.65 o 
 -10  -1   7       14.19       32.80     17.92 o 
  -9  -1   7      347.73      356.58     40.42 o 
  -8  -1   7      627.56      587.55     75.32 o 
  -7  -1   7       43.82      105.35     93.63 o 
  -6  -1   7       40.91      121.32     21.72 o 
  -5  -1   7      155.40      149.96     27.08 o 
  -4  -1   7     6305.83     6220.06    178.10 o 
  -3  -1   7      828.82      515.61     29.37 o 
  -2  -1   7      324.07      237.97     19.83 o 
  -1  -1   7     2201.51     1907.97     61.78 o 
   0  -1   7      519.70      594.17     28.22 o 
   1  -1   7     2431.87     2005.22     63.31 o 
   2  -1   7       16.59      -16.40     16.40 o 
   3  -1   7     1567.29     1380.78     65.02 o 
   4  -1   7     1946.95     1742.51     43.60 o 
   5  -1   7      395.74      424.36     28.41 o 
   6  -1   7       85.51       61.86     24.60 o 
   7  -1   7     1049.44     1096.40     31.52 o 
   8  -1   7     4271.91     4247.56    112.69 o 
   9  -1   7     2616.62     2690.08     85.04 o 
  10  -1   7      566.84      589.28     24.60 o 
  11  -1   7       64.52       18.63     41.57 o 
  12  -1   7       32.63       13.40     16.92 o 
  13  -1   7        0.26        5.06     35.66 o 
  14  -1   7       39.90      -16.40     38.14 o 
 -12   0   7        4.22      213.18     33.94 o 
 -11   0   7      339.72      451.95     92.48 o 
 -10   0   7       43.03       31.56     25.74 o 
  -9   0   7      599.28      840.31     85.81 o 
  -8   0   7      152.99      305.53     53.20 o 
  -7   0   7        0.08       11.70     25.55 o 
  -6   0   7      716.29      751.43     48.24 o 
  -5   0   7      408.23      386.35     47.48 o 
  -4   0   7     3987.51     4247.35    593.21 o 
  -3   0   7       24.94       12.21     64.64 o 
  -2   0   7     1969.34     1625.70     54.85 o 
  -1   0   7      470.43      366.47     35.09 o 
   0   0   7     4270.35     3956.66    114.79 o 
   1   0   7      315.87      280.68     24.41 o 
   2   0   7     1923.12     1682.58     53.01 o 
   3   0   7     7099.97     6590.37    167.80 o 
   4   0   7      101.86       69.24     14.49 o 
   5   0   7     1647.88     1645.97     70.93 o 
   6   0   7       61.56       55.78     13.06 o 
   7   0   7        3.52      -16.02     16.02 o 
   8   0   7        1.28      -11.26     11.26 o 
   9   0   7      908.81      883.29     48.24 o 
  10   0   7      666.80      601.14     25.36 o 
  11   0   7      888.15      951.51     42.33 o 
  12   0   7      464.71      478.99     27.46 o 
  13   0   7        1.11      -15.25     15.25 o 
  14   0   7        0.55      -22.50     39.28 o 
  15   0   7      449.91      295.94     54.15 o 
 -13   1   7       14.74       35.09     28.60 o 
 -12   1   7       28.39       75.88     20.35 o 
 -11   1   7      338.74      476.44     69.60 o 
 -10   1   7        5.33       14.12     22.12 o 
  -9   1   7        1.53      414.33     61.97 o 
  -8   1   7      203.52      314.10     57.40 o 
  -7   1   7     1104.76     1138.91     48.81 o 
  -6   1   7     1638.59     1851.79    130.81 o 
  -5   1   7        1.43      141.60     46.72 o 
  -3   1   7     8386.97     7870.05    210.40 o 
  -2   1   7     6120.65     5901.75    159.55 o 
  -1   1   7      119.54      104.61     21.57 o 
   0   1   7     3928.21     4383.47    186.30 o 
   1   1   7      214.08      391.32     28.67 o 
   2   1   7     3732.61     3610.76     97.63 o 
   3   1   7      786.44      663.20     72.84 o 
   4   1   7     1951.75     1868.64     44.52 o 
   5   1   7      794.37      741.35     30.32 o 
   6   1   7       53.48       96.49     20.78 o 
   7   1   7      309.38      271.53     13.35 o 
   8   1   7     2354.47     2266.64     46.59 o 
   9   1   7      185.56      195.18     39.09 o 
  10   1   7     2496.65     2568.88     79.71 o 
  11   1   7      153.25      125.09     16.40 o 
  12   1   7        5.76      -14.49     14.49 o 
  13   1   7     1289.90     1338.21     49.20 o 
  14   1   7       80.42       24.41     40.81 o 
  16   1   7      112.90       11.82     40.42 o 
 -12   2   7       45.50       62.54     31.27 o 
 -11   2   7       33.33      243.31     33.18 o 
 -10   2   7       84.04       99.92     30.13 o 
  -9   2   7        0.69       61.39     19.66 o 
  -8   2   7       29.65       69.03     24.79 o 
  -7   2   7      828.41     1422.60    189.16 o 
  -5   2   7     2152.16     2562.49    164.75 o 
  -4   2   7      196.06      366.35     34.98 o 
  -3   2   7     3766.95     4541.11    689.51 o 
  -2   2   7     1450.21     2607.48    198.88 o 
  -1   2   7     2937.48     2970.37     88.80 o 
   0   2   7    12225.47    12823.93    321.09 o 
   1   2   7     4347.93     4927.15    136.54 o 
   2   2   7      200.11      487.23     31.27 o 
   3   2   7     7026.46     7262.87    150.87 o 
   4   2   7     4876.35     4972.56    103.56 o 
   5   2   7      626.73      925.37     77.99 o 
   6   2   7     3512.64     3982.97     77.46 o 
   7   2   7     1303.50     1394.88     38.52 o 
   8   2   7      246.58      186.64     42.71 o 
   9   2   7     1707.28     1769.19     96.87 o 
  10   2   7      136.67      111.74     12.59 o 
  11   2   7     1283.18     1442.70     50.34 o 
  12   2   7      656.69      704.00     30.13 o 
  13   2   7      145.77      117.08     42.71 o 
  14   2   7      353.99      367.64     51.10 o 
  15   2   7      230.07       97.63     40.04 o 
 -13   3   7        1.86       68.65     32.03 o 
 -12   3   7       45.29       65.21     32.03 o 
 -11   3   7       66.27       74.34     44.05 o 
 -10   3   7       25.52       21.41     20.63 o 
  -9   3   7       24.04       26.05     20.20 o 
  -8   3   7       81.91       62.93     61.02 o 
  -7   3   7     1267.30     1449.33    226.72 o 
  -6   3   7     1372.46     1457.54     86.95 o 
  -5   3   7     2434.48     2742.67     99.50 o 
  -4   3   7      277.67      292.02     43.28 o 
  -3   3   7      271.70      828.30    173.14 o 
  -2   3   7     8454.95     8327.50    226.31 o 
  -1   3   7     5486.16     6225.28    171.72 o 
   0   3   7      965.61     3824.30    574.53 o 
   1   3   7     7898.79     8666.10    222.47 o 
   2   3   7     3393.24     4089.61    113.58 o 
   3   3   7       48.61      153.11     73.22 o 
   4   3   7     4606.43     5456.51    113.70 o 
   5   3   7     8507.18     9684.09    288.50 o 
   6   3   7     5613.62     6529.71    119.80 o 
   7   3   7      293.44      333.95     36.04 o 
   8   3   7      121.27      200.43     21.93 o 
   9   3   7      322.35      367.25     16.02 o 
  10   3   7       40.85      106.40     14.11 o 
  11   3   7      118.48       96.87     11.82 o 
  12   3   7      183.59      202.12     36.23 o 
  13   3   7     1173.23     1370.63    106.02 o 
  14   3   7     1596.40     1999.88    139.96 o 
  15   3   7       34.00       22.50     37.37 o 
 -12   4   7        5.99      -28.98     28.98 o 
 -11   4   7       44.58       29.45     35.47 o 
 -10   4   7      398.17      343.14     28.17 o 
  -9   4   7        1.03      -28.60     28.60 o 
  -8   4   7      360.61      301.06     34.51 o 
  -7   4   7      297.33      191.06     34.70 o 
  -6   4   7     1125.20      989.76     49.57 o 
  -5   4   7      137.27       85.81     28.22 o 
  -4   4   7      467.21      406.22     29.01 o 
  -3   4   7     1297.23     1554.72    148.35 o 
  -2   4   7     1360.03     1896.51    148.73 o 
  -1   4   7     4695.92     5453.74    416.45 o 
   0   4   7       75.96      175.42     98.20 o 
   2   4   7     3998.83     3934.36    114.70 o 
   3   4   7      712.59      807.56     42.71 o 
   4   4   7      158.81      161.45     13.80 o 
   5   4   7      159.88      176.10     12.76 o 
   6   4   7      315.03      328.13     13.68 o 
   7   4   7      566.63      600.14     71.32 o 
   8   4   7     1283.89     1587.11     84.28 o 
   9   4   7     1164.35     1381.30     37.37 o 
  10   4   7      554.59      615.90     56.44 o 
  11   4   7      115.86      266.19     37.76 o 
  12   4   7       42.39      228.44     40.42 o 
  13   4   7      322.81      335.22     50.34 o 
  14   4   7        1.83       22.88     38.52 o 
  15   4   7      206.71      306.24     48.43 o 
  16   4   7       28.64        6.86     36.99 o 
 -13   5   7       10.69       22.88     28.98 o 
 -12   5   7      348.22      270.39     43.09 o 
 -11   5   7      166.54      152.93     38.52 o 
 -10   5   7        3.96      -21.92     21.92 o 
  -9   5   7      451.28      407.30     45.38 o 
  -8   5   7        8.04       -4.96     28.22 o 
  -7   5   7      936.23      777.98     61.78 o 
  -6   5   7      155.82      116.98     21.41 o 
  -5   5   7     2034.09     1926.71     78.69 o 
  -4   5   7     4677.79     4383.41    202.89 o 
  -3   5   7     2194.43     2112.88     81.35 o 
  -2   5   7      732.03      771.16     43.40 o 
  -1   5   7     1203.41     1188.77    100.30 o 
   0   5   7     1345.93     1532.94     59.13 o 
   1   5   7      442.31      377.65     24.43 o 
   2   5   7       59.87       61.19     17.59 o 
   3   5   7     3912.35     3781.39     86.41 o 
   4   5   7     5472.71     5309.41    113.65 o 
   5   5   7      408.70      344.98     14.55 o 
   6   5   7       11.41      -10.98     10.98 o 
   7   5   7       47.50       46.67     12.39 o 
   8   5   7     1014.02     1170.41     32.42 o 
   9   5   7      135.08      115.17     10.68 o 
  10   5   7      989.53     1181.85     81.23 o 
  11   5   7     1055.40     1433.93     98.77 o 
  12   5   7      910.03     1035.02     85.43 o 
  13   5   7       43.15      158.65     42.33 o 
  14   5   7       22.57       56.44     40.81 o 
  15   5   7      303.16      365.73     50.72 o 
 -13   6   7       17.22       36.99     31.27 o 
 -12   6   7       59.93       64.83     35.47 o 
 -11   6   7      109.47      150.46     24.67 o 
 -10   6   7      182.12      181.93     40.23 o 
  -9   6   7       84.66       17.46     22.36 o 
  -7   6   7       68.48       81.80     21.21 o 
  -6   6   7      939.54      810.00     80.85 o 
  -5   6   7        3.04      -19.33     19.33 o 
  -4   6   7     1147.01      957.66     94.77 o 
  -3   6   7      196.28       77.10     20.74 o 
  -2   6   7     3301.45     3484.15    114.48 o 
  -1   6   7    10000.84    10353.68    405.01 o 
   0   6   7      301.64      225.03     60.26 o 
   1   6   7      434.63      477.61     28.67 o 
   2   6   7      326.65      273.38     15.64 o 
   3   6   7     4909.84     4626.17    105.15 o 
   5   6   7     8658.89     8319.63    203.84 o 
   6   6   7     1854.30     1721.38     40.82 o 
   7   6   7        0.54      -21.74     21.74 o 
   8   6   7        2.48      -14.49     25.93 o 
   9   6   7      243.76      259.33     14.11 o 
  10   6   7      388.37      380.98     42.33 o 
  11   6   7       29.50       19.07     32.42 o 
  12   6   7       76.98       65.98     30.89 o 
  13   6   7      651.19      650.23     64.83 o 
  14   6   7       11.60      -36.99     36.99 o 
  15   6   7       38.80       69.41     37.37 o 
 -13   7   7       93.91       48.05     30.51 o 
 -12   7   7        6.81       58.73     38.52 o 
 -11   7   7      352.65      405.77     44.62 o 
 -10   7   7      147.11      184.58     32.03 o 
  -9   7   7        0.20       -0.38     30.89 o 
  -8   7   7      387.50      377.35     28.51 o 
  -7   7   7     1561.71     1486.21    160.94 o 
  -6   7   7      503.73      476.71     45.38 o 
  -5   7   7      773.09      848.59     46.84 o 
  -4   7   7       23.03      -15.25     24.03 o 
  -3   7   7     1441.02     1439.27     79.32 o 
  -2   7   7     5309.77     4826.15    161.39 o 
  -1   7   7      374.05      399.03     31.22 o 
   0   7   7     6410.34     6136.17    179.48 o 
   1   7   7     9456.20     9578.36    364.58 o 
   2   7   7     7604.00     7898.53    170.57 o 
   3   7   7      668.43      740.37    171.42 o 
   4   7   7     1734.57     1547.58     50.34 o 
   5   7   7     3872.82     3621.25     97.06 o 
   6   7   7      129.71       62.55     14.30 o 
   7   7   7      714.53      780.46     44.05 o 
   8   7   7      303.57      273.96     17.05 o 
   9   7   7     1216.40     1299.69     45.00 o 
  10   7   7      516.35      546.50     51.10 o 
  11   7   7       50.00       36.61     30.13 o 
  12   7   7      100.42      157.50     36.99 o 
  13   7   7      201.50      274.20     45.38 o 
  14   7   7        6.14      -16.40     37.76 o 
  15   7   7       20.99       18.31     41.57 o 
  16   7   7        4.00       14.49     35.85 o 
 -12   8   7       34.90       88.10     36.99 o 
 -11   8   7        0.28       -7.25     32.03 o 
 -10   8   7        7.61       67.33     60.26 o 
  -9   8   7      660.96      585.01     54.54 o 
  -8   8   7      352.62      345.93     32.42 o 
  -7   8   7       23.07      -30.13     30.13 o 
  -6   8   7      797.43      835.31     94.01 o 
  -5   8   7      836.57      740.61     63.69 o 
  -4   8   7      459.80      428.65     45.38 o 
  -3   8   7      132.48       50.67     30.70 o 
  -2   8   7      383.46      358.86     33.94 o 
  -1   8   7     6350.48     6893.04    213.03 o 
   0   8   7     2618.52     2518.88     92.33 o 
   1   8   7      585.24      544.97     24.79 o 
   2   8   7     1735.08     1477.46     59.72 o 
   3   8   7      795.59      800.46     32.80 o 
   4   8   7     6793.14     6953.43    189.54 o 
   5   8   7      143.02       44.81     16.99 o 
   6   8   7     6718.37     6135.11    170.39 o 
   7   8   7      600.14      635.73     45.19 o 
   8   8   7      385.05      284.36     29.56 o 
   9   8   7       24.25       28.12      8.20 o 
  10   8   7      275.86      262.00     41.95 o 
  11   8   7      232.57      348.57     42.71 o 
  12   8   7      174.77      215.85     39.66 o 
  13   8   7       40.64       23.64     37.37 o 
  14   8   7       39.14       47.29     35.47 o 
  15   8   7      249.85      181.91     41.57 o 
 -12   9   7        4.27       69.41     33.94 o 
 -11   9   7       23.22       75.89     34.32 o 
 -10   9   7       43.16      255.51     46.53 o 
  -9   9   7       44.42       -3.81     36.99 o 
  -7   9   7      744.34      884.21    105.07 o 
  -6   9   7      765.90      666.54     66.74 o 
  -5   9   7     1614.43     1461.84     67.71 o 
  -4   9   7      268.82      262.00     25.61 o 
  -3   9   7       21.86      -17.16     19.28 o 
  -2   9   7      424.80      401.43     37.18 o 
  -1   9   7      490.34      410.07     30.70 o 
   0   9   7      691.01      605.23     48.05 o 
   1   9   7     7612.47     7333.65    197.93 o 
   2   9   7     1349.04     1373.30     48.81 o 
   3   9   7     2967.13     2783.96     85.43 o 
   4   9   7        7.26      -14.11     14.11 o 
   5   9   7     4130.09     3932.51    260.66 o 
   6   9   7     2025.63     1884.99     55.39 o 
   7   9   7      434.64      392.90     23.91 o 
   8   9   7      319.77      244.63     32.42 o 
   9   9   7      106.32      104.25     10.52 o 
  10   9   7       84.06       59.49     30.51 o 
  11   9   7       22.31      -11.06     32.42 o 
  12   9   7       12.06       75.89     35.85 o 
  13   9   7      140.24      139.20     39.66 o 
  15   9   7      332.33      336.36     50.34 o 
 -10  10   7       31.87       -3.81     35.47 o 
  -9  10   7       65.26      189.54     46.53 o 
  -7  10   7       17.51        4.66     24.65 o 
  -6  10   7       35.13      113.47     26.60 o 
  -5  10   7      176.54      263.30     49.20 o 
  -4  10   7      555.04      544.59     51.48 o 
  -3  10   7      913.48      880.04     59.49 o 
  -2  10   7        3.77      -25.93     25.93 o 
  -1  10   7       72.53      186.61     52.63 o 
   0  10   7      709.32      742.43     26.71 o 
   1  10   7     1201.43     1331.16     40.42 o 
   2  10   7     1321.86     1327.15     48.05 o 
   3  10   7      141.54      102.97     15.64 o 
   4  10   7        4.34      -12.97     12.97 o 
   5  10   7      480.58      503.02     39.28 o 
   6  10   7      103.76      121.65     30.13 o 
   7  10   7      819.46      729.49     30.51 o 
   8  10   7      287.47      201.62     15.76 o 
   9  10   7      116.68       96.69     28.79 o 
  10  10   7       57.25      126.46     21.55 o 
  11  10   7       29.86       51.48     32.80 o 
  12  10   7        4.53        1.53     33.94 o 
  13  10   7      199.44      245.22     43.48 o 
  15  10   7       15.27      -30.89     38.14 o 
 -10  11   7      120.46      123.18     36.99 o 
  -9  11   7       98.57       74.75     36.61 o 
  -8  11   7      132.78      192.21     38.52 o 
  -7  11   7       56.50      176.04     32.99 o 
  -6  11   7       72.08        4.24     26.07 o 
  -5  11   7      340.53      312.72     39.28 o 
  -4  11   7      149.94      161.82     36.80 o 
  -3  11   7        1.36       -3.81     27.08 o 
  -2  11   7      381.45      334.84     41.95 o 
  -1  11   7      377.62      361.53     18.69 o 
   0  11   7      205.86      211.05     43.28 o 
   1  11   7      104.30       86.57     12.20 o 
   2  11   7       19.38       -6.70     10.77 o 
   3  11   7      234.67      191.45     28.60 o 
   4  11   7      670.83      573.67     48.43 o 
   5  11   7      737.93      532.77     55.30 o 
   6  11   7        6.40       -8.50     17.39 o 
   7  11   7      637.23      631.94     33.90 o 
   8  11   7      978.23      938.10     41.21 o 
   9  11   7      723.48      674.97     29.87 o 
  10  11   7      304.70      296.96     31.27 o 
  11  11   7      222.53      219.67     37.37 o 
  12  11   7        8.83       36.99     36.61 o 
  13  11   7       50.08       14.87     30.13 o 
  14  11   7      209.24      179.62     44.62 o 
  15  11   7      170.63      113.65     40.81 o 
 -10  12   7       92.56      190.30     38.90 o 
  -9  12   7       29.71       42.71     37.76 o 
  -8  12   7      100.82       60.64     40.04 o 
  -6  12   7       12.00       42.44     55.11 o 
  -5  12   7        2.49       12.20     33.56 o 
  -4  12   7       93.29      109.91     61.21 o 
  -3  12   7       43.80      -12.35     64.83 o 
  -2  12   7       71.44       86.95      9.92 o 
  -1  12   7       54.53       57.54     23.09 o 
   0  12   7        0.03       36.61     28.98 o 
   1  12   7     1052.05     1157.05     77.99 o 
   2  12   7      160.93      142.01     21.12 o 
   3  12   7     1334.90     1397.99     62.72 o 
   4  12   7     1027.27      913.14     43.93 o 
   5  12   7      627.55      627.35     44.62 o 
   6  12   7     1048.90      983.00     38.38 o 
   7  12   7       18.25      118.42     78.94 o 
   8  12   7       11.27      108.12     26.33 o 
   9  12   7      719.10      683.87     28.70 o 
  10  12   7      995.28      975.19    109.64 o 
  11  12   7       50.10       99.74      9.50 o 
  12  12   7        3.67       75.13     30.51 o 
  13  12   7      126.30       94.58     40.42 o 
  -9  13   7      164.34      167.42     41.57 o 
  -8  13   7      145.18      205.17     40.42 o 
  -6  13   7        4.80       23.05     14.94 o 
  -5  13   7       93.26       94.34     48.24 o 
  -4  13   7       15.37       -6.70     21.66 o 
  -3  13   7      111.72      126.58     24.07 o 
  -2  13   7      278.58      281.83     35.47 o 
  -1  13   7      107.26      115.93     29.75 o 
   0  13   7      832.88      864.00     52.44 o 
   1  13   7     2057.29     2020.92    123.37 o 
   2  13   7      104.54       93.43     22.81 o 
   3  13   7      635.57      571.26     33.81 o 
   4  13   7      470.96      399.60     28.67 o 
   5  13   7     1475.53     1439.54     60.69 o 
   6  13   7      700.27      569.95     33.72 o 
   7  13   7      502.96      396.14     24.79 o 
   8  13   7       76.05      118.91     28.98 o 
   9  13   7       43.40      430.60     43.87 o 
  10  13   7       66.68      422.51    150.83 o 
  11  13   7      279.21      249.91     53.96 o 
  14  13   7       65.11      -32.80     32.80 o 
  -8  14   7       30.36       41.95     36.99 o 
  -6  14   7       20.18       83.14     38.14 o 
  -5  14   7        5.59       41.19     35.85 o 
  -4  14   7       13.84       83.52     39.28 o 
  -3  14   7      153.76       88.48     35.85 o 
  -2  14   7       29.35       55.38     22.52 o 
  -1  14   7      618.20      569.00     51.10 o 
   0  14   7     1532.05     1697.67     84.28 o 
   1  14   7       11.09       37.14     24.76 o 
   2  14   7      228.97      242.48     28.84 o 
   3  14   7        0.11       61.78     30.51 o 
   4  14   7      649.93      683.07     50.53 o 
   5  14   7        0.09       76.48     44.43 o 
   6  14   7     1483.92     1390.23    120.32 o 
   7  14   7     2656.46     2567.45    159.79 o 
   8  14   7       42.87       58.95     32.61 o 
   9  14   7        0.23       11.21     29.17 o 
  10  14   7      523.75      499.33     38.14 o 
  13  14   7      168.61      262.38     44.24 o 
  14  14   7       21.65       40.04     43.86 o 
  -7  15   7      276.44      346.28     48.81 o 
  -6  15   7       60.51       59.11     35.85 o 
  -5  15   7       23.70       62.93     36.99 o 
  -4  15   7       10.89      -29.37     39.28 o 
  -3  15   7        0.26       45.76     36.23 o 
  -2  15   7      242.08      202.50     40.04 o 
  -1  15   7       74.49       40.42     35.09 o 
   0  15   7        0.73       36.00     26.19 o 
   1  15   7      589.10      648.70     60.64 o 
   2  15   7      179.12      209.93     33.37 o 
   3  15   7       12.73       26.53     21.25 o 
   4  15   7      110.91      154.35     25.27 o 
   5  15   7      395.72      305.84     27.56 o 
   6  15   7      560.83      587.59     48.05 o 
   7  15   7        3.71      200.78    102.02 o 
   8  15   7     1028.11     1068.35    142.44 o 
   9  15   7       91.68       82.60     16.56 o 
  10  15   7       94.34       55.08     14.99 o 
  11  15   7       24.33       61.02     33.94 o 
  12  15   7      179.68      227.67     46.91 o 
  13  15   7      178.04      204.79     42.71 o 
  -6  16   7       27.16      -36.99     36.99 o 
  -5  16   7       47.63       54.54     36.61 o 
  -4  16   7      292.95      368.40     52.25 o 
  -3  16   7       50.28      105.26     38.90 o 
  -2  16   7        0.45       97.25     36.61 o 
  -1  16   7       72.48      103.73     40.04 o 
   0  16   7       35.12       60.26     41.57 o 
   2  16   7      253.50      192.84     29.57 o 
   3  16   7      445.08      504.55     86.38 o 
   4  16   7      177.55      266.18     27.68 o 
   5  16   7       45.33       36.12     23.30 o 
   6  16   7       56.51      113.27     36.61 o 
   7  16   7     1060.50     1097.57     52.22 o 
   8  16   7      756.27      848.72    135.77 o 
   9  16   7        2.18       38.09     42.71 o 
  10  16   7      109.31       90.38     21.74 o 
  11  16   7       10.74       15.64     34.32 o 
  12  16   7       18.65       77.04     37.37 o 
  -5  17   7      222.24      285.64     46.53 o 
  -4  17   7      107.13      179.62     45.76 o 
  -3  17   7        5.18       17.54     36.23 o 
  -2  17   7      139.60      100.68     42.71 o 
  -1  17   7      120.13      137.67     41.19 o 
   3  17   7      437.88      415.31     54.54 o 
   4  17   7       48.54      132.72     40.81 o 
   5  17   7        1.56       37.71     24.54 o 
   6  17   7        8.73       37.03     25.93 o 
   7  17   7       49.90       93.43     36.23 o 
   8  17   7       49.28       48.47     23.08 o 
   9  17   7      311.04      403.87     32.42 o 
  10  17   7       98.37      141.11     34.32 o 
  11  17   7       53.29       60.26     35.85 o 
  -3  18   7      241.61      272.68     47.67 o 
  -2  18   7      122.74      180.77     45.38 o 
  -1  18   7       31.15      107.93     40.04 o 
   1  18   7        7.80       14.87     35.47 o 
   2  18   7       33.42       67.88     38.90 o 
   3  18   7       23.30      -35.09     38.14 o 
   5  18   7      166.11      171.23     45.76 o 
   6  18   7       91.51      177.33     38.52 o 
   7  18   7       40.91       62.93     37.37 o 
   8  18   7        0.95       24.03     35.85 o 
   9  18   7       18.61       25.55     35.47 o 
   0  19   7       71.60       53.77     41.95 o 
   1  19   7      147.76      110.21     48.81 o 
   2  19   7       20.97      -11.06     42.71 o 
   3  19   7       65.31      100.68     44.62 o 
   4  19   7        1.67       41.57     42.33 o 
   5  19   7      124.72      209.75     40.04 o 
   6  19   7        0.57       54.92     43.86 o 
   7  19   7      174.98      217.00     45.76 o 
  -4 -14   8       14.40        1.14     39.28 o 
  -3 -14   8       48.11       77.42     38.90 o 
  -2 -14   8        0.03      -37.76     37.76 o 
  -1 -14   8      106.95      110.98     44.62 o 
   0 -14   8       13.23       32.03     40.42 o 
   1 -14   8        4.97      -41.57     41.57 o 
   2 -14   8       11.08      -37.76     42.71 o 
  -6 -13   8      172.34      268.86     41.57 o 
  -5 -13   8      190.65      244.45     45.76 o 
  -4 -13   8       57.50      -11.44     36.99 o 
  -3 -13   8      207.73      162.84     49.58 o 
  -2 -13   8       26.67       63.31     36.61 o 
  -1 -13   8       93.56        3.05     39.66 o 
   0 -13   8        2.35        7.25     39.28 o 
   1 -13   8       19.75       11.44     38.90 o 
   2 -13   8       28.67       25.93     41.19 o 
   3 -13   8        5.25       11.82     39.66 o 
   4 -13   8        2.41       14.87     44.24 o 
   5 -13   8        0.85      -19.45     41.57 o 
  -8 -12   8      284.44      371.07     49.58 o 
  -7 -12   8       41.99       49.58     34.70 o 
  -6 -12   8      603.42      727.64     63.69 o 
  -5 -12   8       19.90       73.98     34.70 o 
  -4 -12   8      247.21      323.78     53.39 o 
  -3 -12   8       76.45      113.65     34.32 o 
  -2 -12   8      149.86      239.12     41.19 o 
  -1 -12   8        0.61      -28.98     33.56 o 
   0 -12   8       95.63       73.22     38.14 o 
   1 -12   8      212.33      246.74     25.17 o 
   2 -12   8       99.92      104.11     20.98 o 
   3 -12   8      280.70      269.63     53.01 o 
   4 -12   8        2.06       25.93     38.90 o 
   5 -12   8       17.41        1.53     38.90 o 
   6 -12   8       43.57       93.43     41.95 o 
   7 -12   8      145.24      103.73     44.24 o 
  -9 -11   8      218.80      244.07     40.42 o 
  -8 -11   8       41.40       41.19     28.98 o 
  -7 -11   8      260.80      269.63     42.71 o 
  -6 -11   8      126.37      100.68     31.65 o 
  -5 -11   8      267.55      360.01     41.57 o 
  -4 -11   8      570.87      820.32     65.21 o 
  -3 -11   8       45.09       30.13     35.47 o 
  -2 -11   8       65.83       53.77     33.18 o 
  -1 -11   8       46.53       66.36     37.76 o 
   0 -11   8       80.01      115.55     38.52 o 
   1 -11   8       74.90       59.49     35.47 o 
   2 -11   8       25.36       24.41     19.45 o 
   3 -11   8       68.97       86.95     20.59 o 
   4 -11   8      249.19      298.99     26.31 o 
   5 -11   8      123.75      157.89     22.88 o 
   6 -11   8        2.54       39.28     37.37 o 
   7 -11   8        8.06      -21.36     43.09 o 
   8 -11   8      561.73      607.13     68.26 o 
 -10 -10   8       81.20       90.00     34.32 o 
  -9 -10   8      226.02      213.95     39.66 o 
  -8 -10   8       38.02       45.76     22.50 o 
  -7 -10   8       83.51      110.60     32.03 o 
  -6 -10   8      180.89      239.12     27.46 o 
  -5 -10   8      193.11      199.45     24.41 o 
  -4 -10   8      172.47      138.87     26.27 o 
  -3 -10   8       73.03       62.58     24.08 o 
  -2 -10   8      602.42      718.65     49.96 o 
  -1 -10   8       16.03       13.32     49.77 o 
   0 -10   8      390.03      406.04     33.97 o 
   1 -10   8      104.10      129.92     26.50 o 
   2 -10   8       32.66       37.76     18.69 o 
   3 -10   8      321.08      342.47     26.70 o 
   4 -10   8       22.61      -19.07     19.45 o 
   5 -10   8       63.91      136.91     22.88 o 
   6 -10   8      527.54      577.01     35.85 o 
   7 -10   8       21.19       -8.39     22.88 o 
   8 -10   8        0.11       -6.10     43.09 o 
   9 -10   8      214.52      217.38     45.00 o 
 -11  -9   8       12.94       56.06     31.27 o 
 -10  -9   8        4.72       11.06     24.41 o 
  -9  -9   8        5.83       20.59     21.74 o 
  -8  -9   8       27.11       59.49     22.12 o 
  -7  -9   8      666.35      649.08     39.66 o 
  -6  -9   8       64.74       37.37     21.36 o 
  -5  -9   8        8.47       16.02     20.21 o 
  -4  -9   8       73.29       46.53     19.83 o 
  -3  -9   8      355.64      397.36     60.06 o 
  -2  -9   8      451.74      465.57     32.62 o 
  -1  -9   8       20.42      -15.85     24.79 o 
   0  -9   8        6.41      -13.29     18.71 o 
   1  -9   8      439.84      449.72     33.48 o 
   2  -9   8       70.42       41.15     29.17 o 
   3  -9   8       90.79       63.89     15.85 o 
   4  -9   8      976.61      962.89    122.23 o 
   5  -9   8      619.17      633.53     69.03 o 
   6  -9   8       19.14       27.08     19.45 o 
   7  -9   8       66.78       10.68     38.90 o 
   8  -9   8        0.22      -22.12     22.12 o 
   9  -9   8       73.92       87.71     36.61 o 
  10  -9   8       17.46      -36.61     36.61 o 
 -11  -8   8        0.27       45.00     30.13 o 
 -10  -8   8       16.47        0.76     20.21 o 
  -9  -8   8        0.22      -19.45     19.83 o 
  -8  -8   8       62.39      129.28     21.36 o 
  -7  -8   8      597.71      671.58     36.99 o 
  -6  -8   8        7.27      -20.59     20.59 o 
  -5  -8   8      136.91      148.73     22.12 o 
  -4  -8   8      243.29      226.53     22.50 o 
  -3  -8   8       20.51       24.42     20.06 o 
  -2  -8   8      327.42      464.96     28.44 o 
  -1  -8   8      777.18      914.18     82.76 o 
   0  -8   8     1407.89     1710.75    124.71 o 
   1  -8   8        1.49       41.17     26.89 o 
   2  -8   8      259.01      156.46     25.41 o 
   3  -8   8      923.57      947.80     35.98 o 
   4  -8   8        1.02        1.35     14.37 o 
   5  -8   8       54.95       88.43     37.56 o 
   6  -8   8     1526.26     1521.48     51.18 o 
   7  -8   8       34.12        4.20     28.98 o 
   8  -8   8       40.86       12.82     17.79 o 
   9  -8   8      195.18      184.96     35.85 o 
  10  -8   8       45.02      110.21     37.76 o 
  11  -8   8        1.15       65.21     37.37 o 
 -12  -7   8      161.63      104.11     30.89 o 
 -11  -7   8       12.60       25.93     20.98 o 
 -10  -7   8        2.17        7.63     19.07 o 
  -9  -7   8      140.79      131.57     21.74 o 
  -8  -7   8       67.37       90.76     21.36 o 
  -7  -7   8       48.75       96.10     21.36 o 
  -6  -7   8      249.83      241.79     22.88 o 
  -5  -7   8     1670.39     1955.64     65.98 o 
  -4  -7   8       80.02       52.25     18.31 o 
  -3  -7   8      196.24      200.98     22.12 o 
  -2  -7   8        2.36      -15.64     18.07 o 
  -1  -7   8       13.01       56.94     19.87 o 
   0  -7   8       50.52       99.05     27.84 o 
   1  -7   8     1555.18     1629.74     67.41 o 
   2  -7   8       35.02       22.49     19.89 o 
   3  -7   8      148.11      195.16     23.84 o 
   4  -7   8      175.19      135.47     46.72 o 
   5  -7   8       11.74       13.21     14.53 o 
   6  -7   8       41.35       66.26     16.57 o 
   7  -7   8      157.45      169.84     18.34 o 
   8  -7   8       21.91       19.70     35.09 o 
   9  -7   8      179.38      146.00     19.63 o 
  10  -7   8      569.33      527.58    127.57 o 
  11  -7   8       11.64      -20.21     33.18 o 
  12  -7   8      100.20       54.54     35.47 o 
 -11  -6   8      222.53      232.63     24.41 o 
 -10  -6   8      829.60      830.61     43.86 o 
  -9  -6   8      203.15      250.94     25.55 o 
  -8  -6   8       54.86       53.01     20.59 o 
  -7  -6   8        5.50       65.98     21.74 o 
  -6  -6   8      561.89      694.85     32.42 o 
  -5  -6   8       49.29       31.65     19.07 o 
  -4  -6   8     3063.95     3296.90     94.96 o 
  -3  -6   8     4231.95     4323.54    115.55 o 
  -2  -6   8       61.33       23.86     18.33 o 
  -1  -6   8      243.13      385.37     25.60 o 
   0  -6   8     1352.11     1622.81     59.86 o 
   1  -6   8     2348.91     2588.41    124.71 o 
   2  -6   8        5.76      -19.68     19.68 o 
   3  -6   8     1943.89     1893.08    105.26 o 
   4  -6   8       12.90       71.91     15.01 o 
   5  -6   8       61.15       68.54     15.07 o 
   6  -6   8        1.21      -24.60     24.60 o 
   7  -6   8        0.93      -15.87     15.87 o 
   8  -6   8      355.70      312.97     22.08 o 
   9  -6   8      673.70      683.78     51.48 o 
  10  -6   8      229.68      221.29     26.68 o 
  11  -6   8      561.75      477.58     36.00 o 
  12  -6   8      218.29      214.71     40.04 o 
  13  -6   8       44.80       36.99     31.27 o 
 -11  -5   8       37.48       40.81     19.45 o 
 -10  -5   8       17.31       22.12     19.83 o 
  -9  -5   8      637.00      672.35     34.32 o 
  -8  -5   8      921.78     1057.91     43.86 o 
  -7  -5   8       25.51       81.99     18.31 o 
  -6  -5   8      230.09      228.44     22.50 o 
  -5  -5   8      645.21      659.00     33.56 o 
  -4  -5   8     2536.89     2606.63     77.04 o 
  -3  -5   8      102.30       83.90     19.83 o 
  -2  -5   8     1826.85     1687.54     53.77 o 
  -1  -5   8      808.49      755.81     32.80 o 
   0  -5   8      664.09      710.64     33.32 o 
   1  -5   8       14.90      218.49     95.72 o 
   2  -5   8     1643.96     1757.04    237.02 o 
   3  -5   8     2961.59     3198.91     96.70 o 
   4  -5   8      216.22      137.90     15.38 o 
   5  -5   8      120.58      105.31     15.45 o 
   6  -5   8       54.49       53.40     13.86 o 
   7  -5   8       12.26        1.79     14.46 o 
   8  -5   8      292.21      295.59     20.15 o 
   9  -5   8      124.50      108.60     17.14 o 
  10  -5   8       51.65      -24.03     24.03 o 
  11  -5   8      707.20      659.62     41.67 o 
  12  -5   8        0.27      -21.12     21.12 o 
  13  -5   8      189.38      144.92     34.70 o 
 -12  -4   8       10.26       -8.77     25.93 o 
 -11  -4   8      152.47      146.06     20.21 o 
 -10  -4   8      178.96      157.12     19.45 o 
  -9  -4   8      797.37      820.70     37.37 o 
  -8  -4   8        5.15      -18.31     18.31 o 
  -7  -4   8      959.41      980.87     41.95 o 
  -6  -4   8      178.63      139.96     20.59 o 
  -5  -4   8      575.70      599.89     31.27 o 
  -4  -4   8       21.81      -18.31     18.31 o 
  -3  -4   8     2060.39     2002.55     63.31 o 
  -2  -4   8     5289.52     5029.82    134.62 o 
  -1  -4   8       10.06      -17.16     17.16 o 
   0  -4   8     1339.43     1331.45     82.37 o 
   1  -4   8       46.97       88.44     20.02 o 
   2  -4   8     1027.79      923.07     38.14 o 
   3  -4   8      133.14       89.94     19.55 o 
   4  -4   8      343.85      349.75     19.43 o 
   5  -4   8      253.63      265.40     22.69 o 
   6  -4   8       21.75       45.34     23.45 o 
   7  -4   8        0.67      -10.19     14.84 o 
   8  -4   8      209.49      191.00     51.10 o 
   9  -4   8        2.26       -4.49     26.70 o 
  10  -4   8     1021.28     1141.83     49.63 o 
  11  -4   8      442.22      473.27     45.00 o 
  12  -4   8       48.08       38.73     23.45 o 
  13  -4   8      138.02      115.17     28.98 o 
 -12  -3   8       69.14       44.62     18.69 o 
 -11  -3   8       15.92       -6.48     24.41 o 
 -10  -3   8       10.33      -14.49     17.92 o 
  -9  -3   8      159.18      137.67     20.59 o 
  -8  -3   8     1603.50     1638.34     59.49 o 
  -7  -3   8      490.57      427.13     27.84 o 
  -6  -3   8      187.06      166.28     19.07 o 
  -5  -3   8      100.57       30.51     18.31 o 
  -4  -3   8        1.98      172.38     29.37 o 
  -3  -3   8       71.39      160.55     24.79 o 
  -2  -3   8      368.53      325.30     22.88 o 
  -1  -3   8     4526.50     4254.51    117.84 o 
   0  -3   8     1317.03     1203.21     43.09 o 
   1  -3   8       18.61       12.59     23.26 o 
   2  -3   8      138.96      115.03     28.03 o 
   3  -3   8      192.93      178.15     16.72 o 
   4  -3   8     1010.34      915.34     32.23 o 
   5  -3   8     1028.96      985.75     65.59 o 
   6  -3   8      963.96      943.66     46.15 o 
   7  -3   8        3.81        1.28     14.65 o 
   8  -3   8       47.09       49.90     14.11 o 
   9  -3   8      324.30      308.52     19.19 o 
  10  -3   8      246.06      215.68     27.27 o 
  11  -3   8       95.07      119.75     27.46 o 
  12  -3   8      535.88      475.56     42.33 o 
  13  -3   8      176.44      114.93     20.90 o 
  14  -3   8        8.74       -9.52     20.74 o 
 -12  -2   8       97.56      109.07     20.59 o 
 -11  -2   8       48.63       61.40     19.07 o 
 -10  -2   8      230.13      203.65     22.12 o 
  -9  -2   8       79.65       51.48     19.83 o 
  -8  -2   8        6.76      -14.87     18.31 o 
  -7  -2   8      645.40      572.81     31.65 o 
  -6  -2   8        2.57        5.72     17.16 o 
  -5  -2   8      197.52      180.00     19.83 o 
  -4  -2   8      320.50      230.34     21.74 o 
  -3  -2   8       93.21       48.43     17.16 o 
  -2  -2   8       91.13      211.66     21.36 o 
  -1  -2   8      436.72      237.59     20.98 o 
   0  -2   8      952.72      862.65     34.70 o 
   1  -2   8       64.70       18.31     17.16 o 
   2  -2   8      501.94      434.37     24.03 o 
   3  -2   8        1.41      -20.21     20.21 o 
   4  -2   8      814.19      822.35     25.25 o 
   5  -2   8      304.39      316.73     29.17 o 
   6  -2   8      423.73      469.85     29.37 o 
   7  -2   8     1059.69     1060.46     33.47 o 
   8  -2   8      642.50      580.40     23.08 o 
   9  -2   8       76.18      136.35     15.09 o 
  10  -2   8      302.97      302.95     30.13 o 
  11  -2   8     1022.10      894.61     43.54 o 
  12  -2   8       60.17       20.21     35.47 o 
  13  -2   8        0.38        9.04     22.31 o 
  14  -2   8      139.12      131.57     42.33 o 
  15  -2   8        1.61      -41.57     41.57 o 
 -12  -1   8       68.94      107.93     25.55 o 
 -11  -1   8      288.39      316.53     25.93 o 
 -10  -1   8       70.94       47.29     19.83 o 
  -9  -1   8      448.51      326.45     25.93 o 
  -8  -1   8      146.41      123.56     19.83 o 
  -7  -1   8        4.12      -16.78     16.78 o 
  -6  -1   8       13.71      -16.40     16.40 o 
  -5  -1   8     1383.62     1139.90     47.29 o 
  -4  -1   8      222.69      134.24     17.92 o 
  -3  -1   8      908.11      975.15     44.24 o 
  -2  -1   8      513.37      444.29     26.31 o 
  -1  -1   8     1962.16     1672.67     57.20 o 
   0  -1   8      748.67      732.22     32.03 o 
   1  -1   8     2348.52     1971.28     62.54 o 
   2  -1   8     1431.29     1161.64     40.81 o 
   3  -1   8      172.01      126.61     16.78 o 
   4  -1   8        6.99      -11.78     11.78 o 
   5  -1   8      879.85      778.37     25.40 o 
   6  -1   8      133.69       97.04     12.19 o 
   7  -1   8      263.28      242.34     19.83 o 
   8  -1   8      452.80      424.12     20.22 o 
   9  -1   8       19.38      -13.01     13.01 o 
  10  -1   8      390.13      293.78     23.07 o 
  11  -1   8     1117.24     1117.64     47.76 o 
  12  -1   8      437.03      585.40     53.39 o 
  13  -1   8       52.33       83.14     17.54 o 
  14  -1   8      113.97      115.17     38.90 o 
  15  -1   8      128.25      153.69     39.28 o 
 -13   0   8        5.19      -15.25     27.08 o 
 -11   0   8      132.46      191.83     33.94 o 
 -10   0   8      174.22      177.29     49.01 o 
  -9   0   8        8.16      114.52     23.44 o 
  -8   0   8      160.89      179.24     32.42 o 
  -7   0   8      183.90      148.00     18.50 o 
  -6   0   8      157.85      123.11     18.51 o 
  -5   0   8      277.23      394.66    134.05 o 
  -4   0   8     1694.33     1662.52     58.46 o 
  -3   0   8     5987.43     5617.75    156.04 o 
  -2   0   8        1.64      -26.31     26.31 o 
  -1   0   8     2328.23     2266.45     74.75 o 
   0   0   8     2447.65     2226.41     73.22 o 
   1   0   8     3251.34     2742.40     83.14 o 
   2   0   8     2574.30     2285.52     70.93 o 
   3   0   8     3185.38     2993.33     84.28 o 
   4   0   8     2363.83     2191.25     57.97 o 
   5   0   8      485.48      458.21     18.34 o 
   6   0   8      659.06      656.98     29.94 o 
   7   0   8      921.85      928.92     26.65 o 
   8   0   8     1376.85     1322.71     69.98 o 
   9   0   8      392.93      415.31     18.31 o 
  10   0   8     2757.62     2701.05     73.03 o 
  11   0   8        0.85       -5.72     12.59 o 
  12   0   8       25.01       -5.72     13.35 o 
  13   0   8       58.51       38.90     17.16 o 
  14   0   8        2.18      -37.76     37.76 o 
  15   0   8       54.23       31.65     36.61 o 
 -13   1   8       14.38       -2.29     28.22 o 
 -12   1   8        2.41       66.01     26.50 o 
 -11   1   8        2.05       50.30     20.60 o 
 -10   1   8       37.51      125.64     34.89 o 
  -9   1   8      606.17      642.84     54.92 o 
  -8   1   8      174.25      278.50     23.44 o 
  -7   1   8        2.45       59.27     20.16 o 
  -6   1   8     1905.52     2028.38    129.66 o 
  -5   1   8      117.07      193.31     46.72 o 
  -4   1   8     1372.62     1752.25    217.19 o 
  -2   1   8     1542.10     1490.37     55.99 o 
  -1   1   8     8125.35     7827.18    340.94 o 
   0   1   8     6749.79     6648.15    178.42 o 
   1   1   8      360.07      419.89     38.52 o 
   2   1   8     1714.62     1626.52     53.39 o 
   3   1   8     4309.55     3886.87    104.88 o 
   4   1   8     1382.98     1286.72     59.30 o 
   5   1   8      389.81      396.46     56.44 o 
   6   1   8       95.96       36.45     11.71 o 
   7   1   8      163.99      125.09     14.11 o 
   8   1   8        1.36       -9.78      9.78 o 
   9   1   8      344.66      325.53     16.59 o 
  10   1   8     1570.74     1496.45     80.66 o 
  11   1   8      715.95      741.37     25.55 o 
  12   1   8      526.74      562.51     28.22 o 
  13   1   8       20.51       -8.01     16.40 o 
  14   1   8       17.42       22.12     37.37 o 
  15   1   8      135.46      127.76     45.38 o 
 -11   2   8        0.32       56.82     33.56 o 
 -10   2   8      865.13      878.67     64.45 o 
  -9   2   8       94.69      502.93    107.16 o 
  -8   2   8      134.59      201.92     27.65 o 
  -7   2   8      366.33      431.32     27.80 o 
  -6   2   8      985.80     2069.46     79.54 o 
  -5   2   8      247.77      316.47     50.91 o 
  -4   2   8      931.11     1620.47     98.77 o 
  -3   2   8      992.91     1071.43     45.68 o 
  -2   2   8     9179.75     9318.73    251.08 o 
   1   2   8     1148.26     1327.06    151.59 o 
   2   2   8     4456.45     4503.27    280.68 o 
   3   2   8      990.17     1064.77     42.33 o 
   4   2   8     4824.65     4830.51    132.52 o 
   5   2   8     6565.83     6667.68    258.18 o 
   6   2   8      673.52      725.96     22.52 o 
   7   2   8       46.26      173.72     61.97 o 
   8   2   8      192.55      282.58     28.60 o 
   9   2   8       48.80       26.56     10.07 o 
  10   2   8       79.91       98.39     11.82 o 
  11   2   8       99.80      109.07     16.40 o 
  12   2   8      661.34      703.24     31.27 o 
  13   2   8      931.31     1060.19     41.95 o 
  14   2   8       89.33      125.85     41.95 o 
  15   2   8      150.03      125.09     42.33 o 
  16   2   8       19.47       14.11     38.90 o 
 -12   3   8        9.91        0.81     41.00 o 
 -11   3   8        0.38       37.59     20.63 o 
 -10   3   8      316.60      433.06     40.62 o 
  -9   3   8      288.58      300.15     26.78 o 
  -8   3   8      126.05      187.17     32.03 o 
  -7   3   8     2650.41     2820.55    101.63 o 
  -5   3   8       54.77       85.68     20.80 o 
  -4   3   8     2488.97     2845.09     95.67 o 
  -3   3   8     6165.00     6370.76    186.20 o 
  -2   3   8      432.13     2888.02    313.86 o 
  -1   3   8     1888.21     1767.21     62.08 o 
   0   3   8     7887.74     8058.84    214.28 o 
   1   3   8      476.77      787.78     79.71 o 
   2   3   8     1045.74     1987.49    191.25 o 
   3   3   8     4684.67     5060.29    109.56 o 
   4   3   8     5186.99     5656.38    119.16 o 
   5   3   8     2617.39     2610.83     70.74 o 
   6   3   8     1295.65     1774.87     46.15 o 
   7   3   8     3729.24     4456.88     84.37 o 
   8   3   8       86.09      118.88     18.88 o 
   9   3   8        7.75       60.52     21.74 o 
  10   3   8      214.70      232.63     14.11 o 
  11   3   8      927.46     1066.68     32.80 o 
  12   3   8     2223.02     2510.14     77.42 o 
  13   3   8      138.99      144.92     41.19 o 
  14   3   8      165.48      116.32     41.57 o 
  15   3   8      140.05      174.28     50.72 o 
 -12   4   8        0.99       18.70     22.76 o 
 -11   4   8        3.44        8.39     30.51 o 
 -10   4   8        3.50       26.97     22.63 o 
  -9   4   8     1500.87     1287.16    148.73 o 
  -8   4   8       38.07      -12.20     28.98 o 
  -7   4   8     1295.82     1513.71    233.78 o 
  -6   4   8     2303.23     2467.54     96.45 o 
  -5   4   8     1300.24     1299.53     58.17 o 
  -4   4   8      105.42      336.62    196.98 o 
  -3   4   8     2249.10     2926.80    500.35 o 
  -2   4   8     2638.27     2825.36     95.48 o 
  -1   4   8     6317.81     6125.76    182.22 o 
   0   4   8      387.73     1586.67    385.75 o 
   1   4   8     2203.94     2377.49     75.48 o 
   2   4   8     1008.62     1090.01    125.47 o 
   3   4   8       23.27      483.46     35.05 o 
   4   4   8      600.74      631.19     21.19 o 
   5   4   8     1721.91     1743.25     42.27 o 
   6   4   8     6240.00     7178.79    151.08 o 
   7   4   8     2655.87     3213.97     64.65 o 
   8   4   8        7.61      174.03     21.74 o 
   9   4   8      256.54      321.24     21.74 o 
  10   4   8      453.68      432.47     17.92 o 
  11   4   8        1.39       14.49     11.06 o 
  12   4   8       62.91      -11.44     36.99 o 
  13   4   8      655.51      546.50     66.36 o 
  14   4   8      680.43      765.40     77.04 o 
  15   4   8        1.05       46.15     44.62 o 
 -13   5   8       44.69       -0.38     32.80 o 
 -12   5   8      228.55      142.41     55.11 o 
 -11   5   8      145.67       82.37     35.47 o 
 -10   5   8        5.79      -22.88     22.88 o 
  -9   5   8       32.21      -24.41     32.80 o 
  -8   5   8      814.85      782.74     42.61 o 
  -7   5   8     1730.49     1510.03     64.16 o 
  -6   5   8       81.48      123.00     55.87 o 
  -5   5   8      599.44      598.36     45.76 o 
  -4   5   8       59.30        8.60     18.13 o 
  -3   5   8      162.79      266.51     50.72 o 
  -2   5   8      126.28      204.96     88.29 o 
  -1   5   8     1162.29     1371.36    231.68 o 
   0   5   8     2155.35     2207.53    122.42 o 
   1   5   8     3046.22     2808.54     91.91 o 
   2   5   8    12608.56    12507.23    325.08 o 
   3   5   8      144.35      119.75     28.22 o 
   4   5   8     1368.33     1286.32     35.56 o 
   5   5   8       39.86      -13.73     13.73 o 
   6   5   8      315.62      336.58     15.77 o 
   7   5   8      303.55      382.79     14.94 o 
   8   5   8     3925.68     5252.54    150.64 o 
   9   5   8     1047.29     1280.27    109.26 o 
  10   5   8       98.69       89.62     12.59 o 
  11   5   8       73.04      -16.78     28.60 o 
  12   5   8       50.77       51.87     35.85 o 
  13   5   8      128.31      132.72     37.37 o 
  14   5   8       12.70      102.21     41.19 o 
  15   5   8      193.20      244.84     49.96 o 
 -13   6   8        5.41      -31.27     31.27 o 
 -12   6   8      588.82      440.10     50.34 o 
 -11   6   8       65.89       79.39     29.37 o 
 -10   6   8        5.38      -33.94     33.94 o 
  -9   6   8       77.81       91.91     35.85 o 
  -7   6   8      177.34      127.33     25.74 o 
  -6   6   8      881.17      804.52     47.42 o 
  -5   6   8     1101.08      961.97     48.63 o 
  -4   6   8      833.27      748.96     76.08 o 
  -3   6   8     5426.69     5306.31    236.45 o 
  -2   6   8      387.03      285.18     33.37 o 
  -1   6   8      482.65      400.81     54.73 o 
   0   6   8        8.24       64.83     63.31 o 
   1   6   8      172.09       95.00     19.50 o 
   2   6   8       48.48      -11.56     18.14 o 
   3   6   8     9524.89     9047.43    189.45 o 
   4   6   8     2179.90     2217.09     57.04 o 
   5   6   8      122.70       65.67     15.45 o 
   6   6   8       54.22       31.83     11.48 o 
   7   6   8       66.96       45.25      9.88 o 
   8   6   8      210.20      181.50     30.13 o 
   9   6   8      306.56      358.48     19.07 o 
  10   6   8      454.19      476.32     22.12 o 
  12   6   8       16.63       90.00     35.47 o 
  13   6   8       68.44       40.04     36.61 o 
  14   6   8       43.08       16.40     38.52 o 
  16   6   8       72.41      110.21     41.57 o 
 -11   7   8        8.75       -8.90     25.60 o 
 -10   7   8      403.63      457.09     65.21 o 
  -9   7   8      262.20      235.30     37.37 o 
  -8   7   8      404.86      562.89     49.58 o 
  -7   7   8        5.24      129.66     47.67 o 
  -6   7   8     2723.49     2685.19    149.88 o 
  -5   7   8       19.63      -19.15     19.15 o 
  -4   7   8        6.98      -20.59     28.98 o 
  -3   7   8       11.78      -19.44     19.44 o 
  -2   7   8     2778.21     3045.03    113.32 o 
  -1   7   8     2023.13     1984.62    107.54 o 
   0   7   8      234.92      143.05     45.38 o 
   1   7   8      318.42      252.55     94.58 o 
   2   7   8     1767.12     1706.99     53.77 o 
   3   7   8     1627.58     1471.95     51.11 o 
   4   7   8     1332.67     1336.54     37.88 o 
   5   7   8     3501.74     3245.42     94.58 o 
   6   7   8      578.94      467.94     17.62 o 
   7   7   8      441.17      397.91     18.93 o 
   8   7   8       62.44       69.90     22.50 o 
   9   7   8      888.37      842.05     35.47 o 
  10   7   8      131.84      146.06     11.06 o 
  11   7   8        9.20       38.52     32.80 o 
  12   7   8      378.15      414.54     51.10 o 
  14   7   8       80.68       78.56     36.99 o 
  15   7   8        4.30        1.53     34.70 o 
 -10   8   8      481.80      329.12     43.09 o 
  -9   8   8      422.49      410.05     33.39 o 
  -8   8   8      643.23      594.93     54.15 o 
  -7   8   8     2058.15     2062.04    115.55 o 
  -6   8   8      768.24      649.46     59.49 o 
  -5   8   8       10.02        7.25     28.60 o 
  -4   8   8       99.06       19.45     28.98 o 
  -3   8   8      568.67      447.18     41.19 o 
  -2   8   8     3134.63     2874.73    162.08 o 
  -1   8   8       72.83        0.38     29.37 o 
   0   8   8     2177.07     2071.96    107.54 o 
   1   8   8     3597.82     3441.00    206.70 o 
   2   8   8     2984.57     3240.46     93.82 o 
   3   8   8      141.10      193.35     21.74 o 
   4   8   8     2796.93     2893.03     85.81 o 
   5   8   8     2667.73     2634.73    155.79 o 
   6   8   8       65.64       64.74     41.57 o 
   7   8   8     1425.45     1401.22     43.95 o 
   8   8   8      191.65      191.49     17.65 o 
   9   8   8      153.69      146.44     33.18 o 
  10   8   8      191.99      170.47      9.15 o 
  11   8   8        8.64      -29.37     33.56 o 
  12   8   8       19.65      -36.23     36.23 o 
  13   8   8      285.82      374.88     47.67 o 
  14   8   8       72.34       77.04     41.57 o 
  16   8   8       20.19       35.47     37.76 o 
 -11   9   8        2.04      122.80     41.95 o 
 -10   9   8        2.40      173.14     49.96 o 
  -9   9   8      289.76      295.18     40.42 o 
  -8   9   8     1979.82     1785.93    112.12 o 
  -7   9   8      125.41      203.47     49.01 o 
  -6   9   8      916.64      827.94     66.74 o 
  -5   9   8     1211.46     1228.17     55.61 o 
  -4   9   8      403.75      349.71     41.95 o 
  -3   9   8       96.19       94.85     20.89 o 
  -2   9   8      214.34      244.84     43.09 o 
  -1   9   8     1514.55     1596.38    100.30 o 
   0   9   8     1512.11     1438.13     82.37 o 
   1   9   8        5.03      -16.59     16.59 o 
   2   9   8     1150.37      960.84     40.23 o 
   3   9   8      886.89      916.83     31.71 o 
   4   9   8     2489.15     2574.68     68.93 o 
   5   9   8     1558.21     1556.82     61.24 o 
   6   9   8     2199.67     2191.70     75.51 o 
   7   9   8     1325.23     1295.53     48.96 o 
   8   9   8        3.49      -21.93     21.93 o 
   9   9   8      288.00      205.60     20.78 o 
  10   9   8       18.79        8.01     11.82 o 
  11   9   8      256.12      200.60     41.19 o 
  12   9   8      761.17     1016.72     77.80 o 
  13   9   8      335.77      373.74     51.87 o 
  14   9   8        4.15      -40.42     40.42 o 
 -10  10   8       19.74        4.20     33.56 o 
  -9  10   8       14.19      104.11     38.90 o 
  -7  10   8      294.19      199.45     40.81 o 
  -6  10   8      692.56      691.57     73.41 o 
  -5  10   8       36.07       56.82     33.18 o 
  -4  10   8      292.70      359.15     61.78 o 
  -3  10   8        1.75       -2.29     24.03 o 
  -2  10   8        6.03       12.59     25.93 o 
  -1  10   8        6.84      -17.96     17.96 o 
   0  10   8       95.68       83.90     13.73 o 
   1  10   8     2297.47     2359.51     73.60 o 
   2  10   8     1093.21     1104.57     83.14 o 
   3  10   8      351.74      342.09     19.04 o 
   4  10   8     1434.70     1351.01     53.39 o 
   5  10   8      920.43      914.89     42.33 o 
   6  10   8     2114.03     2009.79     98.01 o 
   7  10   8      597.82      549.40     30.52 o 
   8  10   8        3.00      -29.55     30.32 o 
   9  10   8      543.58      501.77     23.88 o 
  10  10   8       98.04       89.09     10.90 o 
  11  10   8      746.02      599.12     61.02 o 
  12  10   8        4.83      -36.23     36.23 o 
  13  10   8      419.16      623.15     64.07 o 
  14  10   8      591.66      736.42     75.51 o 
 -10  11   8        4.51       82.37     37.37 o 
  -9  11   8       75.24      106.78     38.52 o 
  -8  11   8       82.02      188.78     48.81 o 
  -7  11   8      295.65      331.02     43.48 o 
  -6  11   8       73.14      115.93     40.42 o 
  -5  11   8      304.25      303.51     49.01 o 
  -4  11   8      103.30      136.15     28.60 o 
  -3  11   8      123.15      148.73     28.60 o 
  -2  11   8        1.49      -19.69     19.69 o 
  -1  11   8        0.53       31.27     21.36 o 
   0  11   8      260.27      336.01     17.40 o 
   1  11   8     1060.36     1033.88     38.90 o 
   2  11   8      160.08      135.00     14.87 o 
   3  11   8      261.30      251.70     19.07 o 
   4  11   8        1.32       -3.81     27.46 o 
   5  11   8        6.01      -22.82     33.56 o 
   6  11   8     1735.68     1605.17     85.81 o 
   7  11   8      317.59      400.17     24.22 o 
   8  11   8     1927.61     1959.74     81.80 o 
   9  11   8     1317.75     1427.36     47.61 o 
  10  11   8       14.18       17.35     14.17 o 
  11  11   8       11.44       -1.91      9.15 o 
  12  11   8      434.40      501.88     54.15 o 
  -9  12   8      367.31      376.03     46.53 o 
  -8  12   8        5.71       34.32     37.76 o 
  -7  12   8       27.85       53.01     33.56 o 
  -5  12   8      309.94      199.07     37.76 o 
  -4  12   8        8.88        3.81     31.27 o 
  -3  12   8      247.78      181.77     36.04 o 
  -2  12   8      492.80      452.19     34.50 o 
  -1  12   8       61.19      101.06     11.82 o 
   0  12   8        1.77       -8.26     10.19 o 
   1  12   8      179.49      158.27     15.25 o 
   2  12   8       47.43       14.68     12.13 o 
   3  12   8      960.53      873.18     45.56 o 
   4  12   8      564.59      592.64     46.91 o 
   5  12   8      474.75      372.82     52.63 o 
   6  12   8      131.43      111.23     18.41 o 
   7  12   8     1191.70     1164.55     41.13 o 
   8  12   8      912.12      867.94     40.62 o 
   9  12   8       40.60        5.17     15.59 o 
  10  12   8      136.74      127.36     14.43 o 
  11  12   8       24.77       75.24     10.32 o 
  14  12   8      516.18      503.02     59.87 o 
  -9  13   8       80.65       -9.15     39.66 o 
  -8  13   8       77.88       49.96     38.14 o 
  -6  13   8      132.05      111.36     37.37 o 
  -5  13   8      237.84      232.63     40.42 o 
  -4  13   8       40.03      -14.06     32.42 o 
  -3  13   8       54.89       42.30     35.28 o 
  -2  13   8       33.07       23.26      8.77 o 
  -1  13   8       72.55       33.62     37.56 o 
   0  13   8      176.96      208.73     26.21 o 
   1  13   8      523.25      483.44     30.76 o 
   2  13   8     1233.32     1219.22     85.43 o 
   3  13   8      478.80      489.29     41.57 o 
   4  13   8      229.72      271.12     26.16 o 
   5  13   8      635.67      544.08     33.17 o 
   6  13   8      413.48      217.00     41.19 o 
   7  13   8        7.12       -9.19     19.14 o 
   8  13   8      328.26      313.71     23.07 o 
   9  13   8     1893.99     1756.29    121.08 o 
  10  13   8     1379.47     1433.86     49.90 o 
  11  13   8        3.61       12.41     16.40 o 
  13  13   8       59.92       28.22     32.80 o 
  -8  14   8       71.51      -22.88     35.85 o 
  -6  14   8        0.59       11.06     36.23 o 
  -5  14   8      276.39      316.53     45.76 o 
  -3  14   8      251.13      237.59     47.67 o 
  -2  14   8       28.34      -27.08     27.08 o 
  -1  14   8       79.30       81.44     31.08 o 
   0  14   8       19.54       99.92     28.98 o 
   1  14   8      597.75      684.52     38.75 o 
   2  14   8      136.84      139.83     45.00 o 
   3  14   8      482.64      404.11     31.41 o 
   4  14   8     1560.21     1376.84     58.73 o 
   5  14   8      827.55      811.43     42.11 o 
   6  14   8       14.77       12.97     23.64 o 
   7  14   8      323.73      263.40     24.91 o 
   8  14   8      246.37      179.86     18.50 o 
   9  14   8       95.86      147.87     20.24 o 
  10  14   8      111.46      139.48     18.67 o 
  11  14   8      212.31      225.77     41.19 o 
  12  14   8       99.05      120.13     36.99 o 
  13  14   8        4.27       83.90     43.09 o 
  14  14   8      109.95       87.33     42.33 o 
  -6  15   8       46.65       76.65     36.61 o 
  -5  15   8      109.87      142.25     40.42 o 
  -4  15   8        3.06       -1.14     42.33 o 
  -3  15   8      124.01      174.67     33.94 o 
  -2  15   8       33.58      142.63     40.81 o 
  -1  15   8      268.83      266.19     44.62 o 
   0  15   8      597.55      591.04     43.48 o 
   1  15   8        5.98      -25.93     25.93 o 
   2  15   8      160.24      123.18     33.94 o 
   3  15   8        0.09      -14.58     37.95 o 
   4  15   8      458.62      406.92     40.42 o 
   5  15   8       34.49      -26.31     26.31 o 
   6  15   8      516.05      435.64     32.99 o 
   7  15   8     1245.18     1254.68     57.42 o 
   8  15   8       49.98       28.88     20.58 o 
   9  15   8       13.44       -0.65     16.67 o 
  10  15   8      137.98      114.54     16.12 o 
  11  15   8       99.94      160.55     36.61 o 
  12  15   8       14.55      120.13     40.81 o 
  13  15   8       58.94       88.48     43.48 o 
  -6  16   8      182.05      263.90     43.09 o 
  -5  16   8       82.20       67.88     38.14 o 
  -4  16   8       72.50       53.77     42.33 o 
  -3  16   8        6.48       99.15     35.85 o 
  -2  16   8      120.21      134.24     41.57 o 
  -1  16   8      352.12      373.36     49.20 o 
   0  16   8       49.78      102.59     36.23 o 
   1  16   8      648.85      778.75     65.21 o 
   2  16   8      109.41      158.39     27.90 o 
   3  16   8       59.38       62.06     24.87 o 
   4  16   8       40.87       69.50     64.45 o 
   5  16   8      109.79       95.64     23.16 o 
   6  16   8      215.91      241.02     37.37 o 
   7  16   8        7.12       31.52     53.58 o 
   8  16   8      431.92      417.10     66.74 o 
   9  16   8      527.56      561.17    104.68 o 
  10  16   8       15.95       46.15     20.59 o 
  11  16   8        9.86      -14.11     36.99 o 
  12  16   8        8.82      111.36     36.23 o 
  -4  17   8      265.54      376.03     56.82 o 
  -3  17   8       37.18       53.39     38.14 o 
  -2  17   8        4.62       81.61     40.42 o 
  -1  17   8      192.63      155.98     40.42 o 
   1  17   8      238.54      231.49     46.53 o 
   2  17   8       14.81       41.57     43.09 o 
   3  17   8       58.88      109.07     38.14 o 
   4  17   8      110.85      120.52     48.24 o 
   5  17   8       42.14       46.54     23.61 o 
   6  17   8        7.07       -1.05     24.92 o 
   7  17   8       65.23       62.54     36.99 o 
   8  17   8      305.19      275.35     37.18 o 
   9  17   8      146.31      134.24     36.61 o 
  10  17   8       35.43       32.80     32.42 o 
  11  17   8      171.11      245.60     44.24 o 
  -3  18   8       77.37      180.77     40.81 o 
  -2  18   8       15.12       41.95     40.42 o 
  -1  18   8       11.94      -31.65     40.04 o 
   1  18   8      232.77      260.09     47.29 o 
   2  18   8      247.48      299.37     49.58 o 
   3  18   8        9.42       27.84     33.56 o 
   4  18   8        8.98        7.25     39.66 o 
   5  18   8       18.61       93.43     38.14 o 
   8  18   8       61.57       92.67     38.14 o 
   9  18   8       18.61      146.83     38.52 o 
   0  19   8       51.29       58.73     40.04 o 
   1  19   8       78.19       38.14     45.76 o 
   2  19   8       13.62       46.91     44.62 o 
   3  19   8       24.35       56.82     41.57 o 
   4  19   8        3.36      -46.15     46.15 o 
   5  19   8      186.96      205.94     50.72 o 
   6  19   8      106.11       75.13     42.33 o 
   7  19   8        0.03      -14.11     41.57 o 
  -5 -13   9       42.88       22.12     34.70 o 
  -4 -13   9        0.04       26.70     36.23 o 
  -3 -13   9      172.59      206.70     49.20 o 
  -2 -13   9        3.32       28.98     40.81 o 
  -1 -13   9       74.30       79.32     43.09 o 
   0 -13   9       47.07       69.03     45.76 o 
   1 -13   9        0.57      -37.37     37.37 o 
   2 -13   9       83.20       74.37     43.09 o 
   3 -13   9       57.05       58.35     47.29 o 
  -7 -12   9       29.77       33.56     37.37 o 
  -6 -12   9       88.94      123.18     40.04 o 
  -5 -12   9       88.93       73.60     37.76 o 
  -4 -12   9        0.59       19.79     23.05 o 
  -3 -12   9      149.59      107.16     41.57 o 
  -2 -12   9       56.03       66.36     35.09 o 
  -1 -12   9      222.19      254.37     49.96 o 
   0 -12   9      157.23      225.77     44.24 o 
   1 -12   9       15.64       -5.72     37.37 o 
   2 -12   9        2.31      -35.85     42.71 o 
   3 -12   9       28.12        6.10     39.66 o 
   4 -12   9       36.31       31.27     42.33 o 
   5 -12   9       11.93      -42.33     42.33 o 
  -8 -11   9       43.17      129.28     35.09 o 
  -7 -11   9       23.25        9.92     34.70 o 
  -6 -11   9      391.78      411.11     49.96 o 
  -5 -11   9      118.05       86.95     38.14 o 
  -4 -11   9       17.05       35.09     36.61 o 
  -3 -11   9      135.32       85.81     35.85 o 
  -2 -11   9      156.78      227.67     40.81 o 
  -1 -11   9       64.22       97.63     34.70 o 
   0 -11   9      113.09      106.02     38.90 o 
   1 -11   9      465.42      492.34     60.64 o 
   2 -11   9      501.78      501.50     36.61 o 
   3 -11   9      672.18      691.03     42.33 o 
   4 -11   9      109.59      129.28     24.03 o 
   5 -11   9       63.30        9.92     40.04 o 
   6 -11   9        4.25       38.14     38.90 o 
   7 -11   9       86.44      113.65     43.09 o 
  -9 -10   9       13.02       83.14     38.52 o 
  -8 -10   9       52.42        1.53     31.65 o 
  -7 -10   9       17.84        6.48     30.51 o 
  -6 -10   9       26.02        7.63     29.37 o 
  -5 -10   9      178.44      216.62     33.56 o 
  -4 -10   9      833.61      867.22     70.17 o 
  -3 -10   9       86.91       83.14     34.32 o 
  -2 -10   9       85.68      154.83     32.80 o 
  -1 -10   9       56.07      122.04     35.47 o 
   0 -10   9       17.76       41.57     31.65 o 
   1 -10   9       13.09       14.87     32.03 o 
   2 -10   9       17.95       46.15     20.98 o 
   3 -10   9      249.20      298.99     26.31 o 
   4 -10   9      804.99      977.44     48.81 o 
   5 -10   9      328.79      337.51     28.98 o 
   6 -10   9        8.73       24.41     22.12 o 
   7 -10   9        0.59      -35.85     35.85 o 
   8 -10   9      109.52      119.75     40.42 o 
   9 -10   9       54.67      -23.64     40.04 o 
 -10  -9   9       87.56      123.18     35.09 o 
  -9  -9   9      168.79      202.50     41.95 o 
  -8  -9   9        6.39      -19.45     21.36 o 
  -7  -9   9       17.69       28.60     22.88 o 
  -6  -9   9        4.65        1.14     20.98 o 
  -5  -9   9      100.52      113.27     22.12 o 
  -4  -9   9      152.39      144.16     23.64 o 
  -3  -9   9       55.18       76.65     22.12 o 
  -2  -9   9     1146.19     1343.03     74.18 o 
  -1  -9   9      286.07      298.31     26.33 o 
   0  -9   9       58.39       52.94     22.09 o 
   1  -9   9       63.37       33.25     28.41 o 
   2  -9   9      522.68      511.21     85.43 o 
   3  -9   9      460.97      570.90     32.80 o 
   4  -9   9       48.48       24.03     19.45 o 
   5  -9   9      561.18      594.55     35.47 o 
   6  -9   9      182.61      155.60     24.03 o 
   7  -9   9        3.01        8.77     21.36 o 
   8  -9   9       14.70      -30.13     36.99 o 
   9  -9   9      159.00      185.72     43.48 o 
  10  -9   9      129.41      115.93     40.81 o 
 -11  -8   9      118.53       66.74     31.27 o 
 -10  -8   9       62.80      107.54     34.32 o 
  -9  -8   9        0.25       15.25     19.83 o 
  -8  -8   9        6.69      -11.06     21.74 o 
  -7  -8   9      108.96      129.28     23.26 o 
  -6  -8   9      197.01      220.43     24.41 o 
  -5  -8   9        2.03      -19.83     19.83 o 
  -4  -8   9        0.22      -19.83     19.83 o 
  -3  -8   9     1077.23     1212.74     50.34 o 
  -2  -8   9      743.07      852.32     41.65 o 
  -1  -8   9        0.45       18.52     21.17 o 
   0  -8   9      560.32      610.95     35.37 o 
   1  -8   9       56.71       18.73     20.98 o 
   2  -8   9      757.90      655.45     39.20 o 
   3  -8   9      277.99      263.43     34.51 o 
   4  -8   9     1305.98     1316.73     48.22 o 
   5  -8   9     1254.61     1416.37     50.65 o 
   6  -8   9      141.97       88.10     37.95 o 
   7  -8   9       44.58       80.85     22.50 o 
   8  -8   9       43.56       65.98     20.59 o 
   9  -8   9       92.45       35.47     22.50 o 
  10  -8   9       21.77       43.48     39.28 o 
 -11  -7   9       46.79       26.70     30.51 o 
 -10  -7   9      214.44      167.80     24.03 o 
  -9  -7   9       85.42       61.78     22.12 o 
  -8  -7   9       97.68      144.16     20.59 o 
  -7  -7   9      235.00      221.57     25.55 o 
  -6  -7   9      371.69      395.48     27.46 o 
  -5  -7   9      507.54      511.03     32.03 o 
  -4  -7   9        9.70      -21.36     21.36 o 
  -3  -7   9        0.63      -19.83     19.83 o 
  -2  -7   9      207.85      263.14     25.55 o 
  -1  -7   9     1481.38     1655.21     82.37 o 
   0  -7   9     1740.15     2073.96     75.85 o 
   1  -7   9      631.28      720.88    107.35 o 
   2  -7   9      146.64      136.73     29.94 o 
   3  -7   9      915.00      926.21     42.33 o 
   4  -7   9       25.15       36.18     15.10 o 
   5  -7   9       94.06       77.00     15.84 o 
   6  -7   9     1238.03     1267.45     43.59 o 
   7  -7   9        3.27       -5.43     28.22 o 
   8  -7   9       32.67       36.61     18.82 o 
   9  -7   9        0.32      -23.26     23.26 o 
  10  -7   9       18.06       -7.63     32.42 o 
  11  -7   9        1.81       -5.34     34.32 o 
 -12  -6   9       62.76       32.03     28.98 o 
 -11  -6   9      104.54       90.00     22.88 o 
 -10  -6   9        0.72      -11.44     20.98 o 
  -9  -6   9      430.67      439.33     30.89 o 
  -8  -6   9       13.61      -19.83     19.83 o 
  -7  -6   9       17.73       31.65     20.59 o 
  -6  -6   9      258.41      291.74     25.17 o 
  -5  -6   9     3016.21     3291.94    100.30 o 
  -4  -6   9       79.15       86.19     19.83 o 
  -3  -6   9     1108.46     1121.59     43.48 o 
  -2  -6   9       97.87       27.84     20.21 o 
  -1  -6   9      141.94      175.02     16.68 o 
   0  -6   9      113.50      189.96     24.59 o 
   1  -6   9     1818.24     1862.27     75.13 o 
   2  -6   9      605.04      585.89     32.99 o 
   3  -6   9      321.58      270.18     38.14 o 
   4  -6   9      179.88      165.73     17.35 o 
   5  -6   9      510.68      553.02     25.82 o 
   6  -6   9      477.04      468.68     83.14 o 
   7  -6   9       38.37       33.47     33.75 o 
   8  -6   9       84.55       58.93     17.90 o 
   9  -6   9        1.99       -0.99     54.92 o 
  10  -6   9       48.41       65.21     22.50 o 
  11  -6   9        0.24       35.30     22.52 o 
  12  -6   9       65.39       55.30     32.03 o 
 -11  -5   9      304.37      335.98     25.55 o 
 -10  -5   9      718.81      688.75     36.61 o 
  -9  -5   9       32.49       20.59     19.07 o 
  -8  -5   9      669.48      655.95     35.85 o 
  -7  -5   9        1.26      -18.31     18.31 o 
  -6  -5   9      750.55      833.66     40.81 o 
  -5  -5   9      800.77      765.40     35.47 o 
  -4  -5   9     1012.26      954.94     39.28 o 
  -3  -5   9     1214.08     1195.58     44.62 o 
  -2  -5   9       38.25        7.63     17.92 o 
  -1  -5   9      642.63      605.99     29.37 o 
   0  -5   9      240.98      379.58     93.63 o 
   1  -5   9     2032.14     2103.65     70.14 o 
   2  -5   9      586.15      618.67     31.10 o 
   3  -5   9      820.81      779.28     37.89 o 
   4  -5   9     1051.33     1028.26     32.80 o 
   5  -5   9      128.10      127.81     15.30 o 
   6  -5   9      157.26      161.38     33.94 o 
   7  -5   9        8.69       49.79     15.60 o 
   8  -5   9       82.70      104.66     16.99 o 
   9  -5   9      298.19      207.05     26.89 o 
  10  -5   9       97.10       66.36     22.12 o 
  11  -5   9       53.61        2.67     29.37 o 
  12  -5   9       61.55       24.03     27.84 o 
  13  -5   9       39.12       36.61     32.42 o 
 -12  -4   9       73.92       43.86     29.75 o 
 -11  -4   9       38.66       49.96     25.93 o 
 -10  -4   9       71.79       74.37     20.59 o 
  -9  -4   9     1212.08     1263.46     54.54 o 
  -8  -4   9      478.66      483.19     28.22 o 
  -7  -4   9        2.45      -17.92     17.92 o 
  -6  -4   9       22.21      -16.40     17.92 o 
  -5  -4   9      928.42      901.17     40.42 o 
  -4  -4   9     2027.60     2160.81     72.84 o 
  -3  -4   9       40.54       33.56     17.54 o 
  -2  -4   9     1876.51     1811.48     57.59 o 
  -1  -4   9     1008.13      958.75     36.99 o 
   0  -4   9      278.61      256.66     20.59 o 
   1  -4   9      262.27      289.85     18.54 o 
   2  -4   9       12.92      101.63     25.35 o 
   3  -4   9     1159.14     1224.84     62.35 o 
   4  -4   9        4.84      -10.22     41.38 o 
   5  -4   9      830.64      823.75     27.46 o 
   6  -4   9      136.97      125.23     40.23 o 
   7  -4   9        1.09       -9.99     14.25 o 
   8  -4   9      645.27      586.06     25.71 o 
   9  -4   9      753.45      717.74     32.02 o 
  10  -4   9        7.88       12.20     20.21 o 
  11  -4   9      343.32      310.59     27.50 o 
  12  -4   9       91.21       59.49     28.98 o 
  13  -4   9       31.64       24.79     27.46 o 
 -12  -3   9       47.89       15.25     27.46 o 
 -11  -3   9      173.50      120.89     30.13 o 
 -10  -3   9      587.04      565.56     32.80 o 
  -9  -3   9      204.90      176.19     22.50 o 
  -8  -3   9      193.15      131.19     19.83 o 
  -7  -3   9     1088.49     1076.97     46.53 o 
  -6  -3   9      152.69      174.28     20.59 o 
  -5  -3   9      269.43      268.86     23.26 o 
  -4  -3   9        6.15      -16.40     18.31 o 
  -3  -3   9      388.41      446.58     27.46 o 
  -2  -3   9      236.79      205.94     22.12 o 
  -1  -3   9      146.62       98.01     17.54 o 
   0  -3   9     1779.39     1825.21     56.82 o 
   1  -3   9        0.68       24.03     17.92 o 
   2  -3   9     1092.12     1060.58     39.28 o 
   3  -3   9     3038.26     3015.88     87.69 o 
   4  -3   9       72.71      118.45     14.73 o 
   5  -3   9      777.52      767.98     76.08 o 
   6  -3   9      307.55      284.38     17.47 o 
   7  -3   9       93.31      124.08     34.32 o 
   8  -3   9        5.09       -2.88     14.17 o 
   9  -3   9      180.72      181.69     16.79 o 
  10  -3   9     1362.93     1396.04     58.23 o 
  11  -3   9      540.46      543.83     44.24 o 
  12  -3   9       39.66       13.35     25.93 o 
  13  -3   9       42.18       27.46     27.08 o 
 -12  -2   9      146.63      146.44     20.59 o 
 -11  -2   9       81.28       44.62     24.41 o 
 -10  -2   9       30.20      -16.78     18.69 o 
  -9  -2   9      199.56      172.00     22.50 o 
  -8  -2   9     1120.61     1079.64     46.91 o 
  -7  -2   9       47.63       25.17     20.21 o 
  -6  -2   9      208.38      122.42     19.83 o 
  -5  -2   9      143.86      118.99     19.45 o 
  -4  -2   9      123.31      115.93     19.83 o 
  -3  -2   9     1359.08     1276.43     50.72 o 
  -2  -2   9      758.11      601.41     30.51 o 
  -1  -2   9      328.67      358.86     24.03 o 
   0  -2   9     1341.64     1111.30     40.42 o 
   1  -2   9       43.21      -15.25     15.25 o 
   2  -2   9      808.04      750.91     30.51 o 
   3  -2   9      223.47      189.16     20.98 o 
   4  -2   9     2924.50     2625.79     64.83 o 
   5  -2   9     2121.02     2135.53     52.84 o 
   6  -2   9      297.02      293.02     61.59 o 
   7  -2   9      162.62      206.25     25.36 o 
   8  -2   9       63.55       60.90     14.60 o 
   9  -2   9      791.80      773.68     29.37 o 
  10  -2   9       72.93      101.18     19.07 o 
  11  -2   9      178.83      185.09     24.03 o 
  12  -2   9      405.91      459.16     39.66 o 
 -13  -1   9      389.19      420.65     42.33 o 
 -11  -1   9       12.80        4.20     19.83 o 
 -10  -1   9      132.94       99.15     28.22 o 
  -9  -1   9      227.50      147.59     22.88 o 
  -8  -1   9       48.84       19.83     21.36 o 
  -7  -1   9      266.74      231.87     24.03 o 
  -6  -1   9      133.72      148.73     20.21 o 
  -5  -1   9       10.36       48.05     18.31 o 
  -4  -1   9      532.31      487.77     29.75 o 
  -3  -1   9       51.44       28.60     17.16 o 
  -2  -1   9      307.97      271.53     25.17 o 
  -1  -1   9     1632.18     1413.72     49.96 o 
   0  -1   9     6836.81     5991.63    166.66 o 
   1  -1   9      226.26      217.76     21.36 o 
   2  -1   9      527.35      379.46     23.26 o 
   3  -1   9       70.66       36.23     17.16 o 
   4  -1   9     5559.11     5510.03    118.54 o 
   5  -1   9      364.33      328.09     18.34 o 
   6  -1   9     4431.90     4349.18    174.67 o 
   7  -1   9     2096.43     2167.82     51.92 o 
   8  -1   9       86.14       88.01     13.63 o 
   9  -1   9       60.66       92.23     29.37 o 
  10  -1   9      726.12      752.43     53.77 o 
  11  -1   9      602.96      569.76     39.66 o 
  12  -1   9        1.65      -16.78     16.78 o 
  13  -1   9      117.41       75.13     19.07 o 
  14  -1   9       88.97      122.04     37.76 o 
 -12   0   9       65.53       53.77     28.98 o 
 -11   0   9      220.58      171.23     31.27 o 
 -10   0   9       13.45       39.40     45.95 o 
  -9   0   9       29.01       88.55     26.12 o 
  -8   0   9       66.84       72.08     27.08 o 
  -7   0   9        9.23       42.25     26.70 o 
  -6   0   9      150.37      204.61     55.87 o 
  -5   0   9      269.23      176.45     41.00 o 
  -4   0   9     1021.55      977.56     42.72 o 
  -3   0   9       99.27       79.95     24.98 o 
  -2   0   9      309.37      289.07     22.50 o 
  -1   0   9     1844.88     1532.71     57.59 o 
   0   0   9       79.34       81.99     19.83 o 
   1   0   9     5140.52     4423.83    124.33 o 
   2   0   9     3565.75     3209.57     91.91 o 
   3   0   9     1159.99      924.43     35.09 o 
   4   0   9      221.29      180.75     14.60 o 
   5   0   9     5843.18     5712.85    123.47 o 
   6   0   9     2821.91     2827.32     64.98 o 
   7   0   9      314.95      274.92     16.22 o 
   8   0   9      940.99      938.53     28.24 o 
   9   0   9       41.43       40.07     13.27 o 
  10   0   9       12.49      -16.21     16.21 o 
  11   0   9      615.32      530.86     22.88 o 
  12   0   9     2698.06     2946.43     95.72 o 
  13   0   9      991.13      941.21     43.48 o 
  14   0   9      286.49      355.43     46.15 o 
 -13   1   9        8.87       44.62     30.89 o 
 -12   1   9       12.79       52.03     20.33 o 
 -11   1   9       63.35       59.11     25.17 o 
 -10   1   9        5.40       -1.79     20.60 o 
  -9   1   9        6.16        3.51     21.33 o 
  -8   1   9       87.96      114.22     20.95 o 
  -7   1   9      948.72     1030.37     61.59 o 
  -6   1   9       51.38      117.50     20.56 o 
  -5   1   9      160.86      230.97     77.99 o 
  -4   1   9      349.32      503.72    119.18 o 
  -3   1   9     2462.70     2474.24     79.76 o 
  -2   1   9     1153.06     1109.15     69.22 o 
  -1   1   9      705.25      686.31    126.99 o 
   0   1   9     1175.51     1031.37     80.85 o 
   1   1   9     4676.72     4071.07    117.08 o 
   2   1   9      274.60      257.42     29.37 o 
   3   1   9      906.88      836.33     36.23 o 
   4   1   9      728.62      688.57     38.90 o 
   5   1   9      385.36      249.95     15.80 o 
   6   1   9      366.63      315.31     17.16 o 
   7   1   9     4528.26     4627.46    150.07 o 
   8   1   9     1159.81     1204.30     32.63 o 
   9   1   9      732.30      785.23     24.82 o 
  10   1   9      292.60      275.58     28.98 o 
  11   1   9      342.15      301.28     17.92 o 
  12   1   9       17.49       82.76     36.61 o 
  13   1   9      135.81      107.93     18.69 o 
  14   1   9       75.50      -29.37     40.81 o 
  15   1   9       11.86      -35.09     35.09 o 
 -12   2   9       11.96       -2.24     23.19 o 
 -11   2   9       35.62       73.98     29.75 o 
 -10   2   9        1.82       73.22     31.65 o 
  -9   2   9      275.06      310.42     27.56 o 
  -8   2   9      421.70      440.14     45.00 o 
  -7   2   9      227.99      757.02     41.38 o 
  -6   2   9       58.13      114.26     20.78 o 
  -5   2   9      375.37      450.95    110.02 o 
  -4   2   9     3011.13     3022.37    134.81 o 
  -3   2   9     1100.38     1572.10    238.93 o 
  -2   2   9     1180.18     1308.66     81.80 o 
  -1   2   9     1647.92     1782.73    132.14 o 
   2   2   9     7182.32     6885.30    275.16 o 
   3   2   9     5232.64     4895.58    131.19 o 
   4   2   9      257.99      145.77     14.87 o 
   5   2   9      549.69      741.36     62.93 o 
   6   2   9       87.27      272.02     88.29 o 
   7   2   9       41.29       20.08     12.06 o 
   8   2   9       47.06       26.06     11.94 o 
   9   2   9       57.33      110.88     11.38 o 
  10   2   9      338.18      400.52     33.94 o 
  11   2   9      688.24      728.03     33.56 o 
  12   2   9       36.76       14.87     16.78 o 
  13   2   9       46.72        8.77     16.02 o 
  14   2   9        0.84      -40.42     40.42 o 
  15   2   9       99.20      189.16     44.62 o 
  16   2   9       86.67       72.46     50.72 o 
 -13   3   9       39.98       91.15     34.32 o 
 -12   3   9       49.26       45.38     30.51 o 
 -11   3   9       44.79       15.83     22.92 o 
 -10   3   9      657.41      676.65     38.16 o 
  -9   3   9      472.60      569.48     34.17 o 
  -8   3   9       16.14      126.61     32.80 o 
  -7   3   9      163.57      357.19    120.13 o 
  -6   3   9      332.70      462.84     29.25 o 
  -5   3   9      681.21      841.28     64.26 o 
  -4   3   9       38.34     1108.25    182.86 o 
  -3   3   9     2338.95     3021.17    193.35 o 
  -2   3   9     6861.47     7323.86    222.34 o 
  -1   3   9       95.17      389.48     85.04 o 
   0   3   9       36.98      152.40     71.51 o 
   1   3   9      492.00     1003.90    152.74 o 
   4   3   9       26.46      101.24     15.25 o 
   5   3   9     5484.49     5958.66    125.91 o 
   6   3   9     4660.96     4715.17     99.54 o 
   7   3   9      504.29      650.40     21.39 o 
   8   3   9       40.72       88.48     13.35 o 
   9   3   9      362.83      463.74     19.45 o 
  10   3   9      649.69      686.23     22.44 o 
  11   3   9        1.77       58.73     17.92 o 
  12   3   9      481.47      513.32     27.46 o 
  13   3   9      970.42      905.74     35.47 o 
  14   3   9      216.57      157.89     46.15 o 
  15   3   9        9.52       19.45     35.47 o 
 -13   4   9       17.13      -32.03     32.03 o 
 -12   4   9      143.95      122.95     30.32 o 
 -11   4   9      188.25      147.92     24.65 o 
 -10   4   9      367.97      461.79     52.44 o 
  -9   4   9      814.16      805.82     69.41 o 
  -8   4   9     1415.61     1469.47     71.89 o 
  -7   4   9      609.88      678.07     54.15 o 
  -6   4   9      987.42     1034.27     51.22 o 
  -1   4   9     6680.66     6898.42    372.40 o 
   0   4   9     3441.78     3466.91    242.55 o 
   1   4   9     8777.11     8814.16    233.82 o 
   2   4   9     2326.22     2476.74     76.80 o 
   3   4   9        2.05        4.08     13.50 o 
   4   4   9     2896.03     2869.39     65.33 o 
   5   4   9     3519.44     3911.01     85.35 o 
   6   4   9       80.24      206.42     17.14 o 
   7   4   9     3745.78     4391.06     96.02 o 
   8   4   9      933.14     1092.70     35.47 o 
   9   4   9      809.94      974.26     25.97 o 
  10   4   9      162.12      210.03     58.16 o 
  11   4   9      788.63      933.20     38.90 o 
  12   4   9      897.85      936.63     35.47 o 
  13   4   9       37.58       47.29     38.52 o 
  14   4   9       75.54      116.70     37.37 o 
  15   4   9       19.32       38.52     37.37 o 
  16   4   9       34.49       51.48     39.66 o 
 -11   5   9      124.70       69.41     33.18 o 
 -10   5   9       86.33       70.03     24.54 o 
  -9   5   9      931.86      932.63     49.71 o 
  -8   5   9      154.01      103.35     33.18 o 
  -7   5   9     1921.27     1680.40    106.78 o 
  -6   5   9     2743.21     2564.94     97.74 o 
  -5   5   9        5.39      -26.31     26.70 o 
  -4   5   9       18.40       10.62     57.78 o 
  -3   5   9      866.69      974.90    123.94 o 
  -2   5   9     2764.28     2924.32    101.82 o 
  -1   5   9     4372.44     4792.11    515.41 o 
   0   5   9      426.01      530.67    246.17 o 
   2   5   9     4565.52     4994.10    144.48 o 
   3   5   9      330.28      308.27     17.46 o 
   4   5   9      439.15      398.39    107.35 o 
   5   5   9       22.94      -11.95     11.95 o 
   6   5   9     3574.67     3786.52    158.27 o 
   7   5   9     1600.29     1707.28     45.63 o 
   8   5   9     1558.89     1913.25     86.76 o 
   9   5   9     1180.64     1605.09     46.53 o 
  10   5   9      220.82      311.58     15.64 o 
  11   5   9      420.06      374.88     50.34 o 
  12   5   9       45.63      199.45     39.28 o 
  13   5   9      636.55      481.66     65.98 o 
  14   5   9       72.06       42.33     36.23 o 
  15   5   9       21.60       50.34     36.23 o 
  16   5   9       49.15       92.29     41.19 o 
 -11   6   9      438.01      376.20    120.32 o 
 -10   6   9        0.97      -21.80     24.00 o 
  -9   6   9        4.26      -29.75     29.75 o 
  -8   6   9     1036.92     1086.94     56.79 o 
  -7   6   9      973.66      901.12     70.74 o 
  -6   6   9      475.14      413.95     74.75 o 
  -5   6   9       60.56      -13.88     20.22 o 
  -4   6   9        1.29      -24.98     24.98 o 
  -3   6   9      831.43      686.46     54.54 o 
  -2   6   9       96.90       99.59     53.20 o 
  -1   6   9      172.21      178.48     30.13 o 
   0   6   9     2358.10     2321.12     84.42 o 
   1   6   9      887.22      725.79     81.23 o 
   2   6   9     6462.74     6172.55    174.34 o 
   3   6   9      123.26      154.23     76.08 o 
   4   6   9     1352.29     1190.03     91.15 o 
   5   6   9      530.68      513.14     19.67 o 
   6   6   9     1110.60     1153.05     33.32 o 
   7   6   9        9.49      -14.87     14.87 o 
   8   6   9     3064.92     3511.06     76.85 o 
   9   6   9      163.12      173.97     18.11 o 
  10   6   9     2105.82     2453.70     77.04 o 
  11   6   9        7.96      -17.54     31.27 o 
  12   6   9     1156.19     1076.21     93.82 o 
  13   6   9      395.49      214.71     54.15 o 
  14   6   9       26.54      -19.83     39.66 o 
  15   6   9       28.97       25.93     35.85 o 
 -12   7   9      317.46      348.57     46.53 o 
 -10   7   9        0.35      -19.45     33.94 o 
  -9   7   9      288.67      152.16     36.23 o 
  -8   7   9        4.63      -35.09     35.09 o 
  -7   7   9      297.67      175.43     36.23 o 
  -6   7   9      353.06      290.98     46.91 o 
  -5   7   9      510.26      436.90     32.08 o 
  -4   7   9      123.05       44.24     28.22 o 
  -3   7   9      563.76      461.83     44.24 o 
  -2   7   9        0.02      -15.64     25.17 o 
  -1   7   9      571.76      540.96     32.86 o 
   0   7   9     1139.55     1150.90     51.30 o 
   1   7   9      331.63      267.52     23.54 o 
   2   7   9       10.21       17.37     46.72 o 
   3   7   9     5525.89     5283.42    120.34 o 
   4   7   9     2229.35     2209.26     57.36 o 
   5   7   9      384.90      323.11     16.62 o 
   6   7   9      376.10      315.07     49.01 o 
   7   7   9     3995.83     3831.31    112.69 o 
   8   7   9     2468.74     2402.38     55.92 o 
   9   7   9      384.68      417.95     16.87 o 
  10   7   9      322.81      343.99     19.45 o 
  11   7   9      730.79      534.29     60.64 o 
  12   7   9      511.71      451.15     58.35 o 
  13   7   9       28.58       40.81     36.61 o 
  14   7   9      162.85      181.15     47.67 o 
  15   7   9        3.99      -38.90     38.90 o 
 -10   8   9      415.27      521.71     53.39 o 
  -9   8   9      128.83      112.59     25.43 o 
  -8   8   9       91.46       22.50     37.76 o 
  -7   8   9      331.41      792.48     78.56 o 
  -6   8   9      140.54      321.14    120.89 o 
  -5   8   9       77.86       31.53     23.71 o 
  -4   8   9       31.04        7.28     21.81 o 
  -3   8   9      156.11      153.69     29.75 o 
  -2   8   9      988.18      939.85     49.42 o 
  -1   8   9     2020.25     2060.26     82.48 o 
   0   8   9      312.48      215.09     32.80 o 
   1   8   9      601.84      592.19     34.11 o 
   2   8   9     1173.85     1111.00     35.10 o 
   3   8   9     1338.38     1261.45     44.81 o 
   4   8   9       91.97      104.63     13.95 o 
   5   8   9       53.56       11.82     14.49 o 
   6   8   9      406.53      354.67     20.98 o 
   7   8   9     2204.91     2068.50     58.56 o 
   8   8   9      989.13      835.22     31.87 o 
   9   8   9     1138.96     1110.54     80.09 o 
  10   8   9      840.36      804.68     32.42 o 
  11   8   9       21.03       72.46     34.70 o 
  12   8   9      361.34      285.64     53.39 o 
  13   8   9      176.99      150.26     44.24 o 
  15   8   9      113.28      138.44     39.28 o 
  16   8   9       74.58       27.08     45.38 o 
 -11   9   9        1.85       17.16     36.99 o 
 -10   9   9        8.01      -19.07     39.28 o 
  -8   9   9       61.86       20.40     23.03 o 
  -7   9   9     1146.34     1149.98    103.35 o 
  -6   9   9      267.46      214.29     28.13 o 
  -5   9   9        0.01      307.00     61.78 o 
  -4   9   9       95.14      301.99    130.43 o 
  -3   9   9      388.89      390.90     42.33 o 
  -2   9   9      490.45      513.92     37.30 o 
  -1   9   9        1.45      -14.89     20.13 o 
   0   9   9      782.20      736.90     52.63 o 
   1   9   9      666.12      674.63     28.22 o 
   2   9   9        9.41       -2.39     14.87 o 
   3   9   9       43.94        4.20     13.35 o 
   4   9   9        6.08       -3.05     13.73 o 
   5   9   9       46.35       43.48     14.49 o 
   6   9   9       27.18       17.98     18.88 o 
   7   9   9      156.71      139.68     14.21 o 
   8   9   9      909.45      804.98     56.63 o 
   9   9   9       66.21       66.49     15.80 o 
  10   9   9        5.72       20.21     32.03 o 
  11   9   9        4.89      -31.65     31.65 o 
  12   9   9       61.00        6.48     37.37 o 
  13   9   9      174.95       57.97     43.48 o 
  14   9   9        8.76      127.38     37.76 o 
  15   9   9       63.52      157.89     43.86 o 
 -10  10   9       41.05      207.08     49.20 o 
  -9  10   9       12.45       96.10     45.38 o 
  -6  10   9      199.83      266.28    112.31 o 
  -5  10   9      426.87      462.85     90.38 o 
  -4  10   9       65.18      155.60     40.04 o 
  -3  10   9      314.42      360.83     29.16 o 
  -2  10   9       20.30        3.48     20.63 o 
  -1  10   9      758.85      687.19     47.29 o 
   0  10   9      818.48      760.82     59.11 o 
   1  10   9        8.95      -12.97     12.97 o 
   2  10   9      491.39      539.63     25.93 o 
   3  10   9      413.51      406.15     22.88 o 
   4  10   9      193.73      111.35     28.22 o 
   5  10   9      321.67      254.13     30.13 o 
   6  10   9      471.26      350.81     35.09 o 
   7  10   9      248.17      227.29     29.37 o 
   8  10   9      995.89      944.49     55.11 o 
   9  10   9      203.79      126.53     18.71 o 
  10  10   9        8.74        3.03     26.50 o 
  11  10   9      993.10      945.79     27.08 o 
  12  10   9     1166.96     1234.10    109.07 o 
  13  10   9       47.48      -16.40     37.37 o 
  14  10   9       19.98       70.17     37.37 o 
 -10  11   9      297.33      371.07     44.24 o 
  -7  11   9       65.29      667.77     72.84 o 
  -6  11   9      641.29      473.27     55.68 o 
  -5  11   9      134.46      137.67     35.47 o 
  -4  11   9      752.79      666.24     61.02 o 
  -3  11   9      346.88      239.88     38.90 o 
  -2  11   9      689.45      668.53     58.35 o 
  -1  11   9       21.00      -26.70     26.70 o 
   0  11   9      347.79      335.98     19.45 o 
   1  11   9       34.05       49.58     13.35 o 
   2  11   9        5.78       -7.51     12.64 o 
   3  11   9     1478.01     1513.64     56.44 o 
   4  11   9      642.60      562.13     28.60 o 
   5  11   9       87.66       51.10     16.40 o 
   6  11   9     2252.45     2296.96    118.22 o 
   7  11   9     1866.16     1596.01     85.04 o 
   8  11   9       98.35       45.32     30.51 o 
   9  11   9      741.12      733.05     31.75 o 
  10  11   9       79.70       72.19     12.54 o 
  11  11   9      493.80      466.79     26.70 o 
  12  11   9        6.65      -36.99     36.99 o 
  13  11   9      836.07      855.78     93.43 o 
  15  11   9       13.70       -1.14     39.28 o 
  -9  12   9      109.54       75.51     34.32 o 
  -8  12   9       36.88      180.77     45.76 o 
  -4  12   9      338.88      255.13     39.28 o 
  -3  12   9      516.22      477.09     51.48 o 
  -2  12   9       40.00       24.79     27.08 o 
  -1  12   9       18.79       60.27     13.52 o 
   0  12   9      458.41      533.91     25.55 o 
   1  12   9      983.72      983.64     47.10 o 
   2  12   9      262.75      231.11     19.07 o 
   3  12   9        4.22       16.82     19.06 o 
   4  12   9        0.38      -16.11     16.11 o 
   5  12   9      723.47      638.41     48.05 o 
   6  12   9      923.04      698.54     73.03 o 
   7  12   9       22.55       59.62     20.59 o 
   8  12   9     2967.06     3101.16    122.42 o 
   9  12   9     1345.94     1290.39    117.84 o 
  10  12   9        6.75      -12.37     12.37 o 
  11  12   9        7.90       10.11     23.07 o 
  15  12   9      281.61      374.88     54.15 o 
  -8  13   9        0.54       -4.96     33.56 o 
  -7  13   9      199.63      308.14     49.96 o 
  -6  13   9      142.08      136.91     38.90 o 
  -5  13   9      384.98      434.37     49.58 o 
  -4  13   9      113.73       93.05     36.61 o 
  -3  13   9       79.45       12.97     33.37 o 
  -2  13   9       15.67        9.53     12.59 o 
  -1  13   9      858.32      951.86     38.90 o 
   0  13   9      253.75      228.88     16.78 o 
   1  13   9        0.57      -32.85     54.73 o 
   2  13   9      197.36      145.05     26.89 o 
   3  13   9      998.60      878.82     90.00 o 
   4  13   9      527.10      469.08     39.66 o 
   5  13   9       10.07      -18.62     18.62 o 
   6  13   9        8.28      -17.86     17.86 o 
   7  13   9      361.76      318.52     25.65 o 
   8  13   9      735.00      758.15     49.58 o 
   9  13   9      287.24      223.45     65.21 o 
  10  13   9     1626.98     1475.77    160.17 o 
  11  13   9      420.73      406.09     57.59 o 
  -7  14   9        4.82      -38.52     38.52 o 
  -3  14   9      380.14      416.04     21.08 o 
  -2  14   9      382.51      335.60     48.81 o 
  -1  14   9      399.26      346.59     60.83 o 
   0  14   9      814.60      741.76     59.87 o 
   1  14   9      818.61      766.07     43.61 o 
   2  14   9      472.47      397.38     41.95 o 
   3  14   9      874.31      842.18     83.33 o 
   4  14   9       51.12       48.05     27.46 o 
   5  14   9      430.29      394.71     35.85 o 
   6  14   9       45.26      -28.60     28.60 o 
   7  14   9       19.35       -7.63     18.61 o 
   8  14   9        8.14      -15.64     21.74 o 
   9  14   9     1154.03     1092.25    134.81 o 
  10  14   9      519.10      529.38     27.84 o 
  11  14   9       39.61      166.66     38.90 o 
  13  14   9       48.26       84.66     40.04 o 
  -6  15   9        1.06        0.38     41.57 o 
  -4  15   9       57.93       52.63     41.19 o 
  -3  15   9       35.06      -19.07     34.70 o 
  -2  15   9      122.88      173.52     43.86 o 
   0  15   9      197.10      274.48     53.01 o 
   1  15   9      536.97      592.90     40.23 o 
   2  15   9       65.37      139.82     55.30 o 
   3  15   9      120.78      121.46     22.93 o 
   4  15   9      240.59      208.33     26.11 o 
   5  15   9      695.39      598.39     37.37 o 
   6  15   9      104.31       46.35     22.46 o 
   7  15   9        0.39      -19.45     21.39 o 
   8  15   9       24.80       37.68     19.75 o 
   9  15   9       29.10       33.15     21.74 o 
  10  15   9      190.28      189.08     26.31 o 
  11  15   9      240.37      307.76     49.20 o 
  12  15   9      137.11      245.22     45.76 o 
  13  15   9        3.60      193.35     44.24 o 
  -5  16   9      205.11      274.96     48.05 o 
  -4  16   9        5.09      -40.81     40.81 o 
  -3  16   9        1.09       39.66     38.90 o 
  -2  16   9       24.29       27.84     35.85 o 
  -1  16   9      373.40      441.62     53.77 o 
   0  16   9     1288.05     1367.58     95.72 o 
   2  16   9      139.39       85.84     24.54 o 
   3  16   9        6.67      -18.92     28.41 o 
   4  16   9       63.75      106.08     55.30 o 
   5  16   9       40.58       61.29     23.05 o 
   6  16   9      149.72      167.13     34.51 o 
   7  16   9      339.08      326.01     60.45 o 
   8  16   9      190.80      200.80     77.23 o 
   9  16   9       16.28       -1.76     20.33 o 
  10  16   9        1.16       24.03     20.98 o 
  11  16   9        5.82       37.76     38.14 o 
  12  16   9       84.51      174.28     40.04 o 
  -4  17   9       38.55       67.12     42.33 o 
  -2  17   9      171.02      221.95     42.71 o 
  -1  17   9       34.84      -32.80     38.14 o 
   0  17   9      414.06      462.21     53.01 o 
   1  17   9      903.46      993.84     83.52 o 
   2  17   9       31.31       42.71     43.86 o 
   3  17   9       53.42       96.49     39.66 o 
   4  17   9       12.08       52.25     38.90 o 
   5  17   9        0.94        5.27     53.39 o 
   6  17   9        2.15       30.00     22.60 o 
   7  17   9       10.88       -8.39     25.17 o 
   8  17   9        1.28       31.77     21.53 o 
   9  17   9       95.93      121.66     37.37 o 
  11  17   9       97.81      189.92     39.66 o 
  -2  18   9       18.27       25.55     37.76 o 
  -1  18   9       44.06       71.32     38.90 o 
   1  18   9       26.94       -8.39     41.19 o 
   2  18   9       22.66       65.59     41.95 o 
   3  18   9       22.15       32.03     42.33 o 
   5  18   9       40.44       88.10     40.42 o 
   6  18   9       20.47       53.39     41.57 o 
   8  18   9       72.31       64.07     37.37 o 
   9  18   9      288.01      294.03     40.81 o 
   1  19   9       61.51       37.76     46.15 o 
   2  19   9      213.78      234.54     48.43 o 
   3  19   9      104.45      128.52     44.62 o 
   5  19   9        3.05       20.98     40.04 o 
   6  19   9       64.98      101.06     43.86 o 
   7  19   9        6.05      -26.31     35.47 o 
  -5 -12  10        0.40      -38.90     38.90 o 
  -4 -12  10       46.19       99.54     41.19 o 
  -3 -12  10      279.96      300.90     47.29 o 
  -2 -12  10        6.27       -8.39     40.42 o 
  -1 -12  10      133.96      194.88     46.91 o 
   0 -12  10       92.89      -20.98     41.95 o 
   1 -12  10        1.43        7.25     42.33 o 
   2 -12  10       26.95      -40.04     40.04 o 
   3 -12  10      199.89      223.10     48.81 o 
   4 -12  10      118.65      170.85     46.15 o 
  -7 -11  10        4.03       -4.96     35.09 o 
  -6 -11  10       48.81       38.90     37.76 o 
  -5 -11  10       51.12       21.74     33.94 o 
  -4 -11  10       73.80       80.47     34.32 o 
  -3 -11  10       48.15       66.74     35.47 o 
  -2 -11  10      243.31      338.65     48.43 o 
  -1 -11  10      471.41      531.24     61.02 o 
   0 -11  10      123.06      198.69     42.33 o 
   1 -11  10        0.58       58.35     37.37 o 
   2 -11  10       14.11       21.36     20.98 o 
   3 -11  10        0.97      -14.11     20.21 o 
   4 -11  10       47.77      110.21     39.66 o 
   5 -11  10      140.89      166.66     44.62 o 
   6 -11  10       85.19       26.31     43.48 o 
  -8 -10  10        1.75      105.64     36.61 o 
  -7 -10  10       42.24       39.28     32.80 o 
  -6 -10  10       66.95       22.12     32.80 o 
  -5 -10  10       53.33       53.77     34.70 o 
  -4 -10  10       11.17      -36.23     36.23 o 
  -3 -10  10      225.13      271.91     36.99 o 
  -2 -10  10       59.46      136.15     35.85 o 
  -1 -10  10        2.55       11.06     32.80 o 
   0 -10  10       68.09       38.52     35.85 o 
   1 -10  10      321.82      332.93     49.20 o 
   2 -10  10      322.36      427.13     33.18 o 
   3 -10  10       20.49       16.02     23.26 o 
   4 -10  10       42.43       78.94     24.03 o 
   5 -10  10       23.16       -4.20     26.70 o 
   6 -10  10       11.20       49.96     37.76 o 
   7 -10  10        2.48       13.35     45.76 o 
   8 -10  10       73.87       76.27     47.29 o 
  -9  -9  10        1.41      -32.03     38.52 o 
  -8  -9  10        3.46       16.02     32.03 o 
  -7  -9  10        0.31       -0.76     32.03 o 
  -6  -9  10       13.35       28.98     34.70 o 
  -5  -9  10      202.60      167.42     34.32 o 
  -4  -9  10      760.26      921.00     66.36 o 
  -3  -9  10      589.57      657.47     53.39 o 
  -2  -9  10        0.98      -29.75     29.75 o 
  -1  -9  10      419.40      533.53     53.77 o 
   0  -9  10       19.00       -5.72     32.80 o 
   1  -9  10      461.77      489.67     53.77 o 
   2  -9  10      149.58      142.25     38.14 o 
   3  -9  10      970.71     1062.48     52.25 o 
   4  -9  10      659.87      744.81     40.42 o 
   5  -9  10        0.04      104.49     22.88 o 
   6  -9  10        5.49       16.40     20.98 o 
   7  -9  10      112.08      111.74     24.41 o 
   8  -9  10      118.04       59.49     39.28 o 
   9  -9  10        0.42      -20.21     37.37 o 
 -10  -8  10      179.73       86.95     34.70 o 
  -9  -8  10       81.07      120.89     40.04 o 
  -8  -8  10        6.53      -32.03     32.03 o 
  -7  -8  10       13.63       20.59     30.13 o 
  -6  -8  10        0.22        6.86     20.98 o 
  -5  -8  10      164.60      196.40     24.03 o 
  -4  -8  10      395.27      425.22     30.13 o 
  -3  -8  10        1.06       14.49     22.50 o 
  -2  -8  10     1368.17     1465.97     59.49 o 
  -1  -8  10      766.96      871.24     66.36 o 
   0  -8  10       61.86       25.27     22.36 o 
   1  -8  10       12.70       34.12     60.64 o 
   2  -8  10      819.18      961.87    109.26 o 
   3  -8  10      722.87      801.25     41.95 o 
   4  -8  10       22.36       13.35     21.74 o 
   5  -8  10      514.66      617.43     36.99 o 
   6  -8  10       17.51        0.76     20.59 o 
   7  -8  10       72.47       49.96     22.88 o 
   8  -8  10       14.11        2.29     39.28 o 
   9  -8  10       64.67       -6.86     40.42 o 
  10  -8  10       39.68      -22.88     35.85 o 
 -10  -7  10      159.42      138.44     38.14 o 
  -9  -7  10        6.14        9.92     21.36 o 
  -8  -7  10       54.80       73.60     21.74 o 
  -7  -7  10       10.23       -1.53     21.36 o 
  -6  -7  10      627.52      636.12     38.90 o 
  -5  -7  10        1.41        9.15     20.59 o 
  -4  -7  10        7.52       41.95     21.74 o 
  -3  -7  10      505.56      590.35     32.42 o 
  -2  -7  10     1065.68      961.04     42.71 o 
  -1  -7  10       67.57       89.62     22.12 o 
   0  -7  10     2186.19     2250.51    145.49 o 
   1  -7  10      437.50      512.41     32.31 o 
   2  -7  10      355.04      379.12     32.47 o 
   3  -7  10       36.01       62.59     16.86 o 
   4  -7  10      478.71      622.37     83.52 o 
   5  -7  10      173.60      322.12    108.31 o 
   6  -7  10      124.47      100.21     18.05 o 
   7  -7  10       97.68       91.53     22.50 o 
   8  -7  10       85.32       57.59     21.74 o 
   9  -7  10      458.51      366.87     33.56 o 
  10  -7  10       36.94       45.38     36.99 o 
  11  -7  10        6.34       56.06     35.85 o 
 -11  -6  10       28.97       55.68     32.80 o 
 -10  -6  10      307.02      204.79     39.66 o 
  -9  -6  10      215.71      205.94     25.55 o 
  -8  -6  10      264.90      297.08     27.84 o 
  -7  -6  10       37.90        5.72     22.12 o 
  -6  -6  10       76.56       36.61     21.74 o 
  -5  -6  10      806.11      845.10     38.90 o 
  -4  -6  10      187.49      177.72     22.50 o 
  -3  -6  10      201.43      218.52     24.79 o 
  -2  -6  10        0.92      -21.36     21.36 o 
  -1  -6  10      241.16      303.19     25.93 o 
   0  -6  10     1753.13     1856.10     60.64 o 
   1  -6  10      386.23      355.02     62.73 o 
   2  -6  10       40.52       47.91     33.56 o 
   3  -6  10      403.28      443.08     30.73 o 
   4  -6  10      869.09      786.12     73.60 o 
   5  -6  10       89.45       82.68     16.40 o 
   6  -6  10      369.87      378.46     24.83 o 
   7  -6  10       47.26       87.59     17.15 o 
   8  -6  10       46.36       24.83     20.98 o 
   9  -6  10        7.40      -17.97     48.24 o 
  10  -6  10      160.81      255.90     39.28 o 
  11  -6  10        6.46       18.69     33.18 o 
  12  -6  10       73.66       97.63     35.09 o 
 -11  -5  10       23.81       83.52     32.42 o 
 -10  -5  10       22.58       49.58     25.55 o 
  -9  -5  10      109.36       80.85     22.88 o 
  -8  -5  10        6.71        7.63     19.45 o 
  -7  -5  10       18.30       38.52     20.59 o 
  -6  -5  10      433.42      495.01     31.65 o 
  -5  -5  10     1320.68     1308.46     51.10 o 
  -4  -5  10      341.04      360.39     25.93 o 
  -3  -5  10       15.71      -15.25     19.45 o 
  -2  -5  10       88.56       30.51     19.07 o 
  -1  -5  10      413.38      399.29     25.93 o 
   0  -5  10      266.64      258.95     23.26 o 
   1  -5  10      658.94      700.57     33.94 o 
   2  -5  10      293.25      274.69     24.12 o 
   3  -5  10      149.12      180.16     24.79 o 
   4  -5  10        2.15      -20.98     20.98 o 
   5  -5  10      933.94      876.97     32.80 o 
   6  -5  10      306.16      309.16     20.88 o 
   7  -5  10       84.19       95.76     24.41 o 
   8  -5  10       63.15       64.84     17.73 o 
   9  -5  10      150.22      156.65     20.18 o 
  10  -5  10      119.10      147.20     23.59 o 
  11  -5  10       56.27       88.48     31.27 o 
  12  -5  10       92.74       55.68     33.94 o 
 -11  -4  10      335.84      211.66     26.31 o 
 -10  -4  10      266.72      298.61     27.08 o 
  -9  -4  10        0.93       47.67     20.59 o 
  -8  -4  10      108.16      102.97     21.36 o 
  -7  -4  10       17.39       16.02     21.36 o 
  -6  -4  10       34.70       30.13     19.45 o 
  -5  -4  10      216.45      194.11     20.98 o 
  -4  -4  10      334.58      384.80     27.84 o 
  -3  -4  10      267.86      272.29     22.50 o 
  -2  -4  10        0.17        8.01     18.31 o 
  -1  -4  10      250.84      232.63     21.74 o 
   0  -4  10      193.21      158.65     21.36 o 
   1  -4  10      196.56      272.68     22.12 o 
   2  -4  10       65.71      134.24     22.50 o 
   3  -4  10      154.67      203.42     22.52 o 
   4  -4  10      247.06      253.11     32.23 o 
   5  -4  10      283.30      260.76     17.83 o 
   6  -4  10        5.95       35.09     15.23 o 
   7  -4  10        8.73       -9.10     23.84 o 
   8  -4  10      469.32      508.69     53.01 o 
   9  -4  10      308.98      238.76     28.22 o 
  10  -4  10      234.49      251.82     21.36 o 
  11  -4  10      121.62      146.06     21.71 o 
  12  -4  10      140.63      177.83     44.43 o 
  13  -4  10       14.80       14.87     29.37 o 
 -12  -3  10      162.66      155.98     32.80 o 
 -11  -3  10       82.92       52.63     33.56 o 
 -10  -3  10      105.38      145.30     22.12 o 
  -9  -3  10      390.49      441.24     29.75 o 
  -8  -3  10        1.22        1.53     19.83 o 
  -7  -3  10       19.77       29.75     20.21 o 
  -6  -3  10       10.77       86.57     22.12 o 
  -5  -3  10       51.64       30.89     17.92 o 
  -4  -3  10       67.28       98.39     19.45 o 
  -3  -3  10       30.55      -14.11     18.31 o 
  -2  -3  10      309.58      293.27     23.64 o 
  -1  -3  10      380.52      423.32     27.08 o 
   0  -3  10      628.15      640.31     29.37 o 
   1  -3  10       30.78       -4.96     17.54 o 
   2  -3  10      297.47      282.59     23.64 o 
   3  -3  10      586.91      524.76     28.60 o 
   4  -3  10      829.75      796.10     26.62 o 
   5  -3  10       40.67       27.94     16.72 o 
   6  -3  10       20.13       -3.92     15.80 o 
   7  -3  10      585.21      615.92     29.56 o 
   8  -3  10      496.59      519.55     25.54 o 
   9  -3  10      259.14      204.30     46.15 o 
  10  -3  10        3.20       13.96     30.51 o 
  11  -3  10       49.69       81.35     26.89 o 
  12  -3  10      199.29      218.42     24.86 o 
 -12  -2  10      168.91      190.68     35.85 o 
 -10  -2  10      295.30      225.77     33.94 o 
  -9  -2  10       40.63      -11.82     19.07 o 
  -8  -2  10       93.20       28.98     20.98 o 
  -7  -2  10      177.65      144.16     22.50 o 
  -6  -2  10       96.47       84.28     20.59 o 
  -5  -2  10        6.34       45.76     18.69 o 
  -4  -2  10      155.86      145.68     19.83 o 
  -3  -2  10        6.84       14.87     17.54 o 
  -2  -2  10      426.41      379.46     25.17 o 
  -1  -2  10     1622.90     1506.77     53.39 o 
   0  -2  10       19.37        3.81     18.69 o 
   1  -2  10      776.16      810.40     33.56 o 
   2  -2  10      720.43      766.16     33.56 o 
   3  -2  10     4734.51     4414.30    119.75 o 
   4  -2  10      559.09      574.78     50.53 o 
   5  -2  10      684.96      636.00     23.81 o 
   6  -2  10      629.04      599.22     23.88 o 
   7  -2  10        0.12      -13.39     13.39 o 
   8  -2  10       11.37       16.17     18.02 o 
   9  -2  10      694.95      735.94     34.83 o 
  10  -2  10      147.39      165.10     20.98 o 
  11  -2  10      139.32      111.36     19.45 o 
  12  -2  10       35.99       31.65     24.79 o 
  13  -2  10        5.55       -1.53     26.31 o 
 -12  -1  10       57.42       28.22     33.18 o 
 -11  -1  10       18.41       11.44     31.65 o 
 -10  -1  10      170.98      122.42     30.13 o 
  -9  -1  10        0.30      -11.82     19.07 o 
  -8  -1  10      547.61      424.08     32.42 o 
  -7  -1  10      886.23      750.91     40.42 o 
  -6  -1  10       90.38       51.10     18.69 o 
  -5  -1  10      146.94      124.71     21.36 o 
  -4  -1  10       55.30       31.27     19.07 o 
  -3  -1  10     1346.87     1347.36     53.77 o 
  -2  -1  10     2355.47     2146.70     71.70 o 
  -1  -1  10      270.90      297.08     24.79 o 
   0  -1  10     1746.78     1554.06     54.92 o 
   1  -1  10     1510.54     1234.48     42.71 o 
   2  -1  10      778.01      544.97     27.84 o 
   3  -1  10      245.32      388.99     27.08 o 
   4  -1  10     4091.14     3730.54     86.49 o 
   5  -1  10     7292.39     7367.96    158.51 o 
   6  -1  10      184.88      170.74     17.21 o 
   7  -1  10     1114.64     1045.73     35.66 o 
   8  -1  10       10.94       12.03     16.21 o 
   9  -1  10      385.08      326.44     18.69 o 
  10  -1  10       40.52       87.33     17.16 o 
  11  -1  10      193.46      312.12     25.54 o 
  12  -1  10     1006.81     1022.44     56.44 o 
  13  -1  10      443.19      406.54     36.23 o 
 -11   0  10      125.28      219.28     38.14 o 
 -10   0  10       53.14       55.30     20.98 o 
  -9   0  10      114.14      134.24     20.98 o 
  -8   0  10      363.49      420.90     32.30 o 
  -7   0  10        2.46      117.21     67.12 o 
  -6   0  10        1.54        4.85     37.37 o 
  -5   0  10        2.06       57.38     35.09 o 
  -4   0  10       12.38       38.14     19.07 o 
  -3   0  10       94.08      107.54     19.83 o 
  -2   0  10       14.66      -17.92     17.92 o 
  -1   0  10      857.33      662.81     35.47 o 
   0   0  10     2044.30     1706.99     62.93 o 
   1   0  10      287.25      218.52     21.74 o 
   2   0  10     1217.35     1047.61     39.66 o 
   3   0  10      642.40      584.25     30.89 o 
   4   0  10     6346.37     6004.22    129.81 o 
   5   0  10      385.18      318.38     35.47 o 
   6   0  10     9927.53    10237.89    212.36 o 
   7   0  10     4131.71     4276.79    294.60 o 
   8   0  10       42.56       25.62     14.26 o 
   9   0  10       85.25       77.11     24.98 o 
  10   0  10      854.96      875.84     28.24 o 
  11   0  10     1267.70     1205.86     61.97 o 
  12   0  10        3.32      -16.78     16.78 o 
  13   0  10      537.88      420.65     36.61 o 
 -12   1  10       15.46       48.81     31.65 o 
 -11   1  10       25.23       49.20     29.75 o 
 -10   1  10       11.99       36.08     24.60 o 
  -9   1  10       92.59      158.07     41.38 o 
  -8   1  10        9.75      127.56     33.56 o 
  -7   1  10      453.94      540.65     35.85 o 
  -6   1  10      620.32      548.10     55.87 o 
  -5   1  10      456.17      423.59     30.05 o 
  -4   1  10      355.96      291.24     24.18 o 
  -3   1  10      251.68      262.30     45.00 o 
  -2   1  10       79.84       56.27     27.46 o 
  -1   1  10      331.46      228.34     35.47 o 
   0   1  10       29.09       46.53     20.98 o 
   1   1  10     5097.33     4538.24    129.66 o 
   2   1  10     1800.82     1544.53     54.92 o 
   3   1  10      403.82      378.31     22.50 o 
   4   1  10      173.03      115.29     13.61 o 
   5   1  10     3882.05     3811.15     84.60 o 
   6   1  10     5451.16     5371.24    113.51 o 
   7   1  10       35.53       -2.60     22.69 o 
   8   1  10     1915.13     1905.77     47.16 o 
   9   1  10      114.31       87.13     19.07 o 
  10   1  10        2.16      -11.57     12.62 o 
  11   1  10      253.03      187.83     27.46 o 
  12   1  10      433.41      389.37     32.80 o 
  13   1  10      131.34      128.52     19.83 o 
  14   1  10       50.69       -5.72     38.90 o 
  15   1  10       31.24       61.40     43.09 o 
 -11   2  10      166.04      124.71     30.89 o 
 -10   2  10       64.77       64.68     21.43 o 
  -9   2  10       21.77      137.99     22.53 o 
  -8   2  10      135.11      180.86     24.31 o 
  -7   2  10       12.52      297.39     57.59 o 
  -6   2  10       48.14      343.15     30.78 o 
  -5   2  10      732.64      863.59     76.27 o 
  -4   2  10     1398.50     1654.67    104.68 o 
  -3   2  10       82.50      132.94     45.00 o 
  -2   2  10      600.97      706.75     47.86 o 
  -1   2  10     1290.10     1212.14     46.50 o 
   0   2  10     1312.82     1498.18     53.40 o 
   1   2  10     3316.22     3151.80    420.84 o 
   2   2  10       95.64      114.79     22.88 o 
   3   2  10      469.50      453.06     28.98 o 
   4   2  10        2.19       47.21     36.42 o 
   5   2  10      259.70      255.15     23.45 o 
   6   2  10        8.49      -15.52     26.89 o 
   7   2  10     1103.64     1176.10     32.08 o 
   8   2  10     1106.09     1127.51     32.11 o 
   9   2  10      131.52      116.34     14.08 o 
  10   2  10       18.75      -12.57     12.57 o 
  11   2  10       56.46       35.46     17.92 o 
  12   2  10       74.06       29.37     17.92 o 
  13   2  10       81.01       41.95     17.92 o 
  14   2  10       68.01       22.12     43.86 o 
  15   2  10       83.36       -8.01     37.76 o 
 -12   3  10       72.31       50.34     33.56 o 
 -11   3  10      306.78      285.19    105.45 o 
 -10   3  10       83.05       92.07     25.04 o 
  -9   3  10      525.72      450.23     77.80 o 
  -8   3  10       55.83      140.31     32.03 o 
  -7   3  10       57.05      120.21     25.74 o 
  -6   3  10      955.23     1098.04     52.33 o 
  -5   3  10     3196.84     3527.84    116.96 o 
  -4   3  10     1069.19     1855.23     79.90 o 
  -3   3  10       38.01       65.68     34.32 o 
  -2   3  10      102.36      278.90     28.77 o 
  -1   3  10      326.42      596.35     92.10 o 
   0   3  10     1661.00     1817.10    147.78 o 
   2   3  10     6246.95     6457.85    532.96 o 
   3   3  10     4209.90     4927.26    134.48 o 
   4   3  10     3637.08     3548.31    168.56 o 
   5   3  10        4.65      210.84     38.71 o 
   6   3  10       66.13      140.52     22.69 o 
   7   3  10       18.15       47.04     18.31 o 
   8   3  10        8.15       47.12     27.27 o 
   9   3  10        6.50       18.80     12.59 o 
  10   3  10      552.47      705.66     24.56 o 
  11   3  10      323.60      292.49     16.18 o 
  12   3  10       65.09       33.56     18.31 o 
  13   3  10        0.38      -15.64     15.64 o 
  14   3  10      111.98       91.53     40.42 o 
 -11   4  10        0.64       36.20     24.41 o 
 -10   4  10      762.54      785.01     53.20 o 
  -9   4  10      889.33      989.64     70.93 o 
  -8   4  10      134.17       90.57     23.84 o 
  -7   4  10      731.40      704.05     73.03 o 
  -4   4  10     1387.26     2054.54    314.82 o 
  -3   4  10      471.74      473.12     30.86 o 
  -2   4  10     1668.42     1753.22     69.00 o 
  -1   4  10       43.55       99.69     21.97 o 
   0   4  10     1216.26     1363.62     62.33 o 
   1   4  10     1307.62     1373.59     52.06 o 
   3   4  10      161.34     1700.92    275.15 o 
   4   4  10       81.73      528.91     40.30 o 
   5   4  10     4358.50     4719.28    103.64 o 
   6   4  10     2278.50     2281.09     53.40 o 
   7   4  10       90.05      169.04     17.92 o 
   8   4  10       79.89      135.24     21.17 o 
   9   4  10       27.96       92.30     59.30 o 
  10   4  10     1868.57     2254.62     52.01 o 
  11   4  10      175.32      236.45     15.25 o 
  12   4  10       49.44       34.70     16.02 o 
  13   4  10       30.77       84.66     37.76 o 
  14   4  10       40.06       33.56     33.94 o 
  15   4  10       14.01      -42.71     42.71 o 
 -12   5  10      462.58      466.41     49.96 o 
 -11   5  10       65.88      148.35     37.76 o 
 -10   5  10      211.65      169.37     31.42 o 
  -9   5  10      112.13       81.61     35.85 o 
  -8   5  10     1862.08     1779.91     91.15 o 
  -7   5  10      967.64      978.44     52.31 o 
  -6   5  10      228.82      201.41     26.64 o 
  -5   5  10       11.12      135.71    132.33 o 
  -4   5  10      446.84      492.22    195.83 o 
  -3   5  10      153.84      169.20     24.68 o 
  -1   5  10     1783.41     2026.43    143.20 o 
   0   5  10     4731.31     4895.63    147.26 o 
   1   5  10     3495.03     3561.04    178.10 o 
   2   5  10      161.82      157.89     26.31 o 
   3   5  10      128.62      128.38     14.36 o 
   4   5  10     2153.14     2269.36     56.42 o 
   5   5  10     4176.04     5126.72    367.83 o 
   6   5  10        5.81       59.04     16.75 o 
   7   5  10     2522.51     2938.71     70.54 o 
   8   5  10     1563.03     1685.43     45.56 o 
   9   5  10      496.07      617.70     24.79 o 
  10   5  10      221.11      222.56     37.56 o 
  11   5  10      538.05      618.19     22.12 o 
  12   5  10      137.21      156.36     40.42 o 
  13   5  10        2.91      -36.23     36.23 o 
  14   5  10       32.84        6.48     36.23 o 
  15   5  10      193.78       81.23     47.67 o 
  16   5  10       66.05       21.36     43.86 o 
 -12   6  10      149.97      186.11     39.28 o 
  -9   6  10      180.98      188.01     43.86 o 
  -8   6  10      672.03      536.96     56.06 o 
  -7   6  10        3.71      -22.52     22.52 o 
  -6   6  10     1588.40     1432.03     97.63 o 
  -5   6  10      560.72      485.38     36.61 o 
  -4   6  10        1.43       -5.36     21.25 o
[truncated: 174,102 more chars]
